# Supplementary material for: Reduction in the olfactory ability in aging Mitf mutant mice without evidence of neurodegeneration
Source: Front Aging. 2024 Oct 25;5:1462900. doi: 10.3389/fragi.2024.1462900 (PMC11543575; doi:10.3389/fragi.2024.1462900)
Supplement: Supplementary file 1 [file Table1.xlsx]

## Sheet: lrt_results_Fatich_mouse_OB_ext
target_id	ensembl_gene_id	gene_symbol	diet_name	biotype	target_id2	pval	qval	estimate	bval	C57BL/6J	Mitf mi-vga9/mi-vga9	ratio	log2ratio	Base
ENSMUST00000089785.5	ENSMUSG00000068397	Gm10240	predicted gene 10240 [Source:MGI Symbol;Acc:MGI:3704454]	processed_pseudogene	ENSMUST00000089785.5	3.93125e-08	0.000769651	-7.80272	7.80272	0.00156035	49.5388	31748.6	14.9544	2
ENSMUST00000121309.2	ENSMUSG00000084383	Gm13370	predicted gene 13370 [Source:MGI Symbol;Acc:MGI:3651012]	processed_pseudogene	ENSMUST00000121309.2	3.93125e-08	0.000769651	-7.80272	7.80272	0.00156035	49.5388	31748.6	14.9544
ENSMUST00000065668.12	ENSMUSG00000053310	Nrgn	neurogranin [Source:MGI Symbol;Acc:MGI:1927184]	protein_coding	ENSMUST00000065668.12	5.30245e-07	0.0051905	-3.18028	3.18028	8.53526	132.154	15.4833	3.95264
ENSMUST00000169242.2	ENSMUSG00000091542	Gm17167	predicted gene 17167 [Source:MGI Symbol;Acc:MGI:4937994]	lncRNA	ENSMUST00000169242.2	4.47635e-07	0.0051905	2.15587	-2.15587	14.5787	1.07567	0.0737839	-3.76055
ENSMUST00000167363.3	ENSMUSG00000090338	Gm17081	predicted gene 17081 [Source:MGI Symbol;Acc:MGI:4937908]	unprocessed_pseudogene	ENSMUST00000167363.3	4.6691e-07	0.0051905	5.18901	-5.18901	9.15567	0.0337903	0.00369065	-8.08191
ENSMUST00000238471.2	ENSMUSG00000096768	Gm47283	predicted gene, 47283 [Source:MGI Symbol;Acc:MGI:6096131]	lncRNA	ENSMUST00000238471.2	2.44237e-06	0.0159387	3.19935	-3.19935	12.6559	0.316977	0.0250459	-5.31928
ENSMUST00000187994.7	ENSMUSG00000075602	Ly6a	lymphocyte antigen 6 complex, locus A [Source:MGI Symbol;Acc:MGI:107527]	protein_coding	ENSMUST00000187994.7	2.39068e-06	0.0159387	4.01434	-4.01434	22.3115	0.235731	0.0105655	-6.5645
ENSMUST00000159559.8	ENSMUSG00000037989	Wnk2	WNK lysine deficient protein kinase 2 [Source:MGI Symbol;Acc:MGI:1922857]	protein_coding	ENSMUST00000159559.8	4.41884e-06	0.0206365	-6.53604	6.53604	0.0001146	0.701075	6117.57	12.5787
ENSMUST00000160894.8	ENSMUSG00000063063	Ctnna2	catenin (cadherin associated protein), alpha 2 [Source:MGI Symbol;Acc:MGI:88275]	protein_coding	ENSMUST00000160894.8	4.47984e-06	0.0206365	6.71082	-6.71082	1.92083	4.02374e-08	2.09479e-08	-25.5086
ENSMUST00000029822.6	ENSMUSG00000028172	Tacr3	tachykinin receptor 3 [Source:MGI Symbol;Acc:MGI:892968]	protein_coding	ENSMUST00000029822.6	3.61671e-06	0.0206365	-3.165	3.165	0.0669591	1.04216	15.5642	3.96016
ENSMUST00000165401.2	ENSMUSG00000073879	Gm5859	predicted pseudogene 5859 [Source:MGI Symbol;Acc:MGI:3704096]	unprocessed_pseudogene	ENSMUST00000165401.2	4.40024e-06	0.0206365	4.57301	-4.57301	7.15439	0.0593933	0.00830166	-6.91238
ENSMUST00000058787.9	ENSMUSG00000018589	Glra2	glycine receptor, alpha 2 subunit [Source:MGI Symbol;Acc:MGI:95748]	protein_coding	ENSMUST00000058787.9	5.78328e-06	0.0248249	-1.83736	1.83736	0.577429	2.40096	4.15802	2.0559
ENSMUST00000101340.11	ENSMUSG00000020415	Pttg1	pituitary tumor-transforming gene 1 [Source:MGI Symbol;Acc:MGI:1353578]	protein_coding	ENSMUST00000101340.11	6.93345e-06	0.0266909	6.16139	-6.16139	8.35156	1.1214e-07	1.34275e-08	-26.1502
ENSMUST00000099992.10	ENSMUSG00000075270	Pde11a	phosphodiesterase 11A [Source:MGI Symbol;Acc:MGI:3036251]	protein_coding	ENSMUST00000099992.10	8.78904e-06	0.0275311	-3.32266	3.32266	0.0298664	0.581785	19.4796	4.28389
ENSMUST00000118481.2	ENSMUSG00000101316	Gm12663	predicted gene 12663 [Source:MGI Symbol;Acc:MGI:3652168]	processed_pseudogene	ENSMUST00000118481.2	8.4692e-06	0.0275311	-4.56835	4.56835	0.0609469	4.25008	69.7341	6.12379
ENSMUST00000178049.2	ENSMUSG00000096006	Gm21596	predicted gene, 21596 [Source:MGI Symbol;Acc:MGI:5434951]	processed_pseudogene	ENSMUST00000178049.2	8.66641e-06	0.0275311	-2.93477	2.93477	0.508069	6.20971	12.2222	3.61143
ENSMUST00000182751.2	ENSMUSG00000079575	Rbpj-ps3	recombination signal binding protein for immunoglobulin kappa J region, pseudogene 3 [Source:MGI Symbol;Acc:MGI:96525]	processed_pseudogene	ENSMUST00000182751.2	9.87609e-06	0.0297464	-4.26729	4.26729	0.159301	7.07424	44.408	5.47275
ENSMUST00000220449.2	ENSMUSG00000114133	Gm20075	predicted gene, 20075 [Source:MGI Symbol;Acc:MGI:5012260]	protein_coding	ENSMUST00000220449.2	1.12766e-05	0.0315385	-4.875	4.875	0.199417	13.5085	67.7402	6.08194
ENSMUST00000238232.2	ENSMUSG00000118458	Gm10599	predicted pseudogene 10599 [Source:MGI Symbol;Acc:MGI:3710582]	transcribed_unprocessed_pseudogene	ENSMUST00000238232.2	1.11492e-05	0.0315385	4.42628	-4.42628	2.02528	0.016791	0.00829069	-6.91429
ENSMUST00000068423.10	ENSMUSG00000024647	Cbln2	cerebellin 2 precursor protein [Source:MGI Symbol;Acc:MGI:88282]	protein_coding	ENSMUST00000068423.10	1.4747e-05	0.0376395	-4.06407	4.06407	0.354107	13.1699	37.192	5.21692
ENSMUST00000043637.14	ENSMUSG00000035158	Mitf	melanogenesis associated transcription factor [Source:MGI Symbol;Acc:MGI:104554]	protein_coding	ENSMUST00000043637.14	1.46444e-05	0.0376395	2.74994	-2.74994	4.52737	0.195418	0.0431637	-4.53404
ENSMUST00000101213.9	ENSMUSG00000020333	Acsl6	acyl-CoA synthetase long-chain family member 6 [Source:MGI Symbol;Acc:MGI:894291]	protein_coding	ENSMUST00000101213.9	1.48999e-05	0.0376395	-8.6215	8.6215	0.00125429	21.5102	17149.3	14.0659
ENSMUST00000126905.8	ENSMUSG00000031442	Mcf2l	mcf.2 transforming sequence-like [Source:MGI Symbol;Acc:MGI:103263]	protein_coding	ENSMUST00000126905.8	1.74074e-05	0.0398925	-1.46128	1.46128	3.35544	9.5692	2.85184	1.51189
ENSMUST00000119722.8	ENSMUSG00000038112	AW551984	expressed sequence AW551984 [Source:MGI Symbol;Acc:MGI:2143322]	protein_coding	ENSMUST00000119722.8	1.67436e-05	0.0398925	-2.9364	2.9364	0.179208	2.33048	13.0044	3.70092
ENSMUST00000154833.2	ENSMUSG00000018595	Glra4	glycine receptor, alpha 4 subunit [Source:MGI Symbol;Acc:MGI:95750]	retained_intron	ENSMUST00000154833.2	1.74221e-05	0.0398925	-5.34579	5.34579	3.34067e-09	0.78781	2.35824e+08	27.8131
ENSMUST00000193961.6	ENSMUSG00000037461	Ints7	integrator complex subunit 7 [Source:MGI Symbol;Acc:MGI:1924315]	retained_intron	ENSMUST00000193961.6	1.78294e-05	0.0398925	2.24234	-2.24234	2.06737	0.131297	0.0635091	-3.97689
ENSMUST00000238732.2	ENSMUSG00000118425	Gm50470	predicted gene, 50470 [Source:MGI Symbol;Acc:MGI:6324740]	transcribed_unprocessed_pseudogene	ENSMUST00000238732.2	2.116e-05	0.0447854	4.14747	-4.14747	1.93756	0.0159453	0.00822956	-6.92497
ENSMUST00000209559.2	ENSMUSG00000036712	Cyld	CYLD lysine 63 deubiquitinase [Source:MGI Symbol;Acc:MGI:1921506]	protein_coding	ENSMUST00000209559.2	2.23789e-05	0.0449363	6.65906	-6.65906	1.62515	2.67295e-09	1.64474e-09	-29.1795
ENSMUST00000106437.2	ENSMUSG00000078591	Hs3st4	heparan sulfate (glucosamine) 3-O-sulfotransferase 4 [Source:MGI Symbol;Acc:MGI:1333792]	protein_coding	ENSMUST00000106437.2	2.19209e-05	0.0449363	-2.45203	2.45203	0.587518	4.54957	7.74372	2.95303
ENSMUST00000022235.6	ENSMUSG00000021721	Htr1a	5-hydroxytryptamine (serotonin) receptor 1A [Source:MGI Symbol;Acc:MGI:96273]	protein_coding	ENSMUST00000022235.6	2.41157e-05	0.0460616	-3.3017	3.3017	0.164638	3.18149	19.3241	4.27233
ENSMUST00000045840.5	ENSMUSG00000040125	Gpr26	G protein-coupled receptor 26 [Source:MGI Symbol;Acc:MGI:2441758]	protein_coding	ENSMUST00000045840.5	2.39217e-05	0.0460616	-2.19006	2.19006	0.860761	5.34919	6.21449	2.63564
ENSMUST00000117446.8	ENSMUSG00000020415	Pttg1	pituitary tumor-transforming gene 1 [Source:MGI Symbol;Acc:MGI:1353578]	protein_coding	ENSMUST00000117446.8	2.58792e-05	0.048253	2.10174	-2.10174	1.74503	0.134611	0.0771398	-3.69638
ENSMUST00000228307.2	ENSMUSG00000025370	Cdh9	cadherin 9 [Source:MGI Symbol;Acc:MGI:107433]	protein_coding	ENSMUST00000228307.2	2.6523e-05	0.0483034	-2.37003	2.37003	0.187797	1.32164	7.03761	2.81509
ENSMUST00000064110.14	ENSMUSG00000052301	Doc2a	double C2, alpha [Source:MGI Symbol;Acc:MGI:109446]	protein_coding	ENSMUST00000064110.14	2.779e-05	0.0494606	-3.35604	3.35604	0.198732	3.90301	19.6396	4.29569
ENSMUST00000100544.11	ENSMUSG00000029722	Agfg2	ArfGAP with FG repeats 2 [Source:MGI Symbol;Acc:MGI:2443267]	protein_coding	ENSMUST00000100544.11	3.03999e-05	0.0517532	1.72326	-1.72326	16.4922	1.82091	0.11041	-3.17905
ENSMUST00000006559.14	ENSMUSG00000035274	Tpbg	trophoblast glycoprotein [Source:MGI Symbol;Acc:MGI:1341264]	protein_coding	ENSMUST00000006559.14	3.1487e-05	0.0524635	-1.72097	1.72097	3.18125	11.9888	3.76859	1.91402
ENSMUST00000179077.2	ENSMUSG00000096768	Gm47283	predicted gene, 47283 [Source:MGI Symbol;Acc:MGI:6096131]	lncRNA	ENSMUST00000179077.2	3.3725e-05	0.0550216	6.56099	-6.56099	19.6767	0.0103843	0.000527745	-10.8879
ENSMUST00000109428.9	ENSMUSG00000074607	Tox2	TOX high mobility group box family member 2 [Source:MGI Symbol;Acc:MGI:3611233]	protein_coding	ENSMUST00000109428.9	3.4981e-05	0.055906	-1.61359	1.61359	4.54411	14.7422	3.24423	1.69788
ENSMUST00000169141.8	ENSMUSG00000025020	Slit1	slit guidance ligand 1 [Source:MGI Symbol;Acc:MGI:1315203]	protein_coding	ENSMUST00000169141.8	3.78364e-05	0.0580981	-1.99252	1.99252	0.363025	1.89637	5.22379	2.3851
ENSMUST00000044705.12	ENSMUSG00000039257	Vstm2b	V-set and transmembrane domain containing 2B [Source:MGI Symbol;Acc:MGI:1914525]	protein_coding	ENSMUST00000044705.12	4.24752e-05	0.0639668	-1.54477	1.54477	0.690082	2.18681	3.16892	1.66399
ENSMUST00000113512.8	ENSMUSG00000073643	Wdfy1	WD repeat and FYVE domain containing 1 [Source:MGI Symbol;Acc:MGI:1916618]	protein_coding	ENSMUST00000113512.8	4.83091e-05	0.0663707	1.12418	-1.12418	5.51577	1.18721	0.21524	-2.21598
ENSMUST00000113513.8	ENSMUSG00000073643	Wdfy1	WD repeat and FYVE domain containing 1 [Source:MGI Symbol;Acc:MGI:1916618]	protein_coding	ENSMUST00000113513.8	4.83091e-05	0.0663707	1.12418	-1.12418	5.51577	1.18721	0.21524	-2.21598
ENSMUST00000113515.8	ENSMUSG00000073643	Wdfy1	WD repeat and FYVE domain containing 1 [Source:MGI Symbol;Acc:MGI:1916618]	protein_coding	ENSMUST00000113515.8	4.83091e-05	0.0663707	1.12418	-1.12418	5.51577	1.18721	0.21524	-2.21598
ENSMUST00000113514.8	ENSMUSG00000073643	Wdfy1	WD repeat and FYVE domain containing 1 [Source:MGI Symbol;Acc:MGI:1916618]	protein_coding	ENSMUST00000113514.8	4.83091e-05	0.0663707	1.12418	-1.12418	5.51577	1.18721	0.21524	-2.21598
ENSMUST00000020687.15	ENSMUSG00000020415	Pttg1	pituitary tumor-transforming gene 1 [Source:MGI Symbol;Acc:MGI:1353578]	protein_coding	ENSMUST00000020687.15	5.23653e-05	0.0683463	3.47944	-3.47944	35.278	0.974987	0.0276372	-5.17724
ENSMUST00000094463.5	ENSMUSG00000070576	Mn1	meningioma 1 [Source:MGI Symbol;Acc:MGI:1261813]	protein_coding	ENSMUST00000094463.5	5.07981e-05	0.0683463	-1.42796	1.42796	0.776804	2.27026	2.92256	1.54723
ENSMUST00000047502.9	ENSMUSG00000037730	Mynn	myoneurin [Source:MGI Symbol;Acc:MGI:1931415]	protein_coding	ENSMUST00000047502.9	5.46525e-05	0.0701622	-1.23257	1.23257	2.28871	5.34902	2.33714	1.22474
ENSMUST00000113577.8	ENSMUSG00000033007	Asic4	acid-sensing (proton-gated) ion channel family member 4 [Source:MGI Symbol;Acc:MGI:2652846]	protein_coding	ENSMUST00000113577.8	6.00377e-05	0.0701733	-2.8509	2.8509	0.26226	3.16508	12.0685	3.59318
ENSMUST00000037708.10	ENSMUSG00000033007	Asic4	acid-sensing (proton-gated) ion channel family member 4 [Source:MGI Symbol;Acc:MGI:2652846]	protein_coding	ENSMUST00000037708.10	5.64148e-05	0.0701733	-2.89912	2.89912	0.546629	6.76476	12.3754	3.6294
ENSMUST00000070810.8	ENSMUSG00000044014	Npy5r	neuropeptide Y receptor Y5 [Source:MGI Symbol;Acc:MGI:108082]	protein_coding	ENSMUST00000070810.8	5.99066e-05	0.0701733	-2.69662	2.69662	0.0877275	0.912555	10.4021	3.37881
ENSMUST00000121728.5	ENSMUSG00000096862	Gm13301	predicted gene 13301 [Source:MGI Symbol;Acc:MGI:3707230]	transcribed_unprocessed_pseudogene	ENSMUST00000121728.5	5.82722e-05	0.0701733	5.87419	-5.87419	5.85765	0.0108956	0.00186006	-9.07044
ENSMUST00000196613.2	ENSMUSG00000029673	Auts2	autism susceptibility candidate 2 [Source:MGI Symbol;Acc:MGI:1919847]	retained_intron	ENSMUST00000196613.2	5.94016e-05	0.0701733	1.5383	-1.5383	1.26705	0.167034	0.131829	-2.92327
ENSMUST00000112827.2	ENSMUSG00000031289	Il13ra2	interleukin 13 receptor, alpha 2 [Source:MGI Symbol;Acc:MGI:1277954]	protein_coding	ENSMUST00000112827.2	6.2359e-05	0.0711343	-5.40961	5.40961	3.71031e-06	0.93389	251702	17.9414
ENSMUST00000075453.9	ENSMUSG00000041453	Rpl21	ribosomal protein L21 [Source:MGI Symbol;Acc:MGI:1278340]	protein_coding	ENSMUST00000075453.9	6.26766e-05	0.0711343	2.31809	-2.31809	65.0988	4.03502	0.0619829	-4.01199
ENSMUST00000162403.8	ENSMUSG00000037989	Wnk2	WNK lysine deficient protein kinase 2 [Source:MGI Symbol;Acc:MGI:1922857]	protein_coding	ENSMUST00000162403.8	6.57391e-05	0.0716102	6.43344	-6.43344	0.83558	5.36744e-05	6.42361e-05	-13.9263
ENSMUST00000185187.8	ENSMUSG00000061762	Tac1	tachykinin 1 [Source:MGI Symbol;Acc:MGI:98474]	protein_coding	ENSMUST00000185187.8	6.58393e-05	0.0716102	-2.44072	2.44072	0.432578	3.91988	9.06167	3.17978
ENSMUST00000191451.2	ENSMUSG00000022584	Ly6c2	lymphocyte antigen 6 complex, locus C2 [Source:MGI Symbol;Acc:MGI:3712069]	protein_coding	ENSMUST00000191451.2	7.30398e-05	0.0783537	-4.83209	4.83209	0.041175	3.55032	86.2252	6.43004
ENSMUST00000022666.9	ENSMUSG00000022076	Klhl1	kelch-like 1 [Source:MGI Symbol;Acc:MGI:2136335]	protein_coding	ENSMUST00000022666.9	7.51393e-05	0.0784564	-1.07285	1.07285	1.0442	1.99815	1.91357	0.936266
ENSMUST00000180870.2	ENSMUSG00000097535	Gm26592	predicted gene, 26592 [Source:MGI Symbol;Acc:MGI:5477086]	lncRNA	ENSMUST00000180870.2	7.5106e-05	0.0784564	-1.72948	1.72948	0.443319	1.66714	3.76058	1.91095
ENSMUST00000166542.3	ENSMUSG00000028634	Hivep3	human immunodeficiency virus type I enhancer binding protein 3 [Source:MGI Symbol;Acc:MGI:106589]	protein_coding	ENSMUST00000166542.3	7.90883e-05	0.0814933	5.85803	-5.85803	0.467397	0.00018356	0.000392728	-11.3142
ENSMUST00000208130.2	ENSMUSG00000042425	Frmpd3	FERM and PDZ domain containing 3 [Source:MGI Symbol;Acc:MGI:3646547]	protein_coding	ENSMUST00000208130.2	8.19956e-05	0.0833916	-1.80028	1.80028	1.58496	6.34787	4.00506	2.00182
ENSMUST00000139443.8	ENSMUSG00000066551	Hmgb1	high mobility group box 1 [Source:MGI Symbol;Acc:MGI:96113]	protein_coding	ENSMUST00000139443.8	8.70271e-05	0.087374	4.69866	-4.69866	2.33195	0.00703796	0.00301806	-8.37216
ENSMUST00000058997.15	ENSMUSG00000044646	Zbtb7c	zinc finger and BTB domain containing 7C [Source:MGI Symbol;Acc:MGI:2443302]	protein_coding	ENSMUST00000058997.15	8.92953e-05	0.0878605	-1.36268	1.36268	0.411686	1.12389	2.72997	1.44888
ENSMUST00000137727.3	ENSMUSG00000024008	Cpne5	copine V [Source:MGI Symbol;Acc:MGI:2385908]	protein_coding	ENSMUST00000137727.3	9.08774e-05	0.0878605	-4.14099	4.14099	0.171625	9.09694	53.0049	5.72805
ENSMUST00000114553.8	ENSMUSG00000031344	Gabrq	gamma-aminobutyric acid (GABA) A receptor, subunit theta [Source:MGI Symbol;Acc:MGI:1888498]	protein_coding	ENSMUST00000114553.8	9.47265e-05	0.089375	-2.86567	2.86567	0.108051	1.12963	10.4546	3.38606
ENSMUST00000111872.9	ENSMUSG00000032503	Arpp21	cyclic AMP-regulated phosphoprotein, 21 [Source:MGI Symbol;Acc:MGI:107562]	protein_coding	ENSMUST00000111872.9	9.72532e-05	0.0906666	5.49296	-5.49296	0.835956	0.000891171	0.00106605	-9.87351
ENSMUST00000173932.8	ENSMUSG00000027971	Ndst4	N-deacetylase/N-sulfotransferase (heparin glucosaminyl) 4 [Source:MGI Symbol;Acc:MGI:1932545]	protein_coding	ENSMUST00000173932.8	0.000104375	0.0910261	-3.20945	3.20945	0.241116	4.7865	19.8514	4.31117
ENSMUST00000014957.10	ENSMUSG00000014813	Stc1	stanniocalcin 1 [Source:MGI Symbol;Acc:MGI:109131]	protein_coding	ENSMUST00000014957.10	0.000106126	0.0910261	-1.58364	1.58364	0.157723	0.511525	3.24318	1.69741
ENSMUST00000238972.2	ENSMUSG00000044071	Tafa2	TAFA chemokine like family member 2 [Source:MGI Symbol;Acc:MGI:2143691]	protein_coding	ENSMUST00000238972.2	0.000102207	0.0910261	-2.29923	2.29923	0.110818	0.746868	6.73957	2.75266
ENSMUST00000050756.8	ENSMUSG00000044071	Tafa2	TAFA chemokine like family member 2 [Source:MGI Symbol;Acc:MGI:2143691]	protein_coding	ENSMUST00000050756.8	0.000102207	0.0910261	-2.29923	2.29923	0.110818	0.746868	6.73957	2.75266
ENSMUST00000033640.14	ENSMUSG00000031284	Pak3	p21 (RAC1) activated kinase 3 [Source:MGI Symbol;Acc:MGI:1339656]	protein_coding	ENSMUST00000033640.14	0.000104053	0.0910261	-1.21679	1.21679	1.70471	3.86187	2.26542	1.17978
ENSMUST00000200332.5	ENSMUSG00000042249	Grk3	G protein-coupled receptor kinase 3 [Source:MGI Symbol;Acc:MGI:87941]	nonsense_mediated_decay	ENSMUST00000200332.5	0.000106938	0.0910261	2.19087	-2.19087	1.81827	0.118115	0.06496	-3.9443
ENSMUST00000087996.7	ENSMUSG00000067594	Krt77	keratin 77 [Source:MGI Symbol;Acc:MGI:3588209]	protein_coding	ENSMUST00000087996.7	0.000109624	0.092309	-3.1761	3.1761	0.0373934	0.717584	19.1901	4.26229
ENSMUST00000166959.8	ENSMUSG00000064179	Tnnt1	troponin T1, skeletal, slow [Source:MGI Symbol;Acc:MGI:1333868]	protein_coding	ENSMUST00000166959.8	0.000113427	0.0939578	-5.2098	5.2098	0.0242033	3.3974	140.369	7.13308
ENSMUST00000058150.8	ENSMUSG00000043165	Lor	loricrin [Source:MGI Symbol;Acc:MGI:96816]	protein_coding	ENSMUST00000058150.8	0.000116905	0.0953639	-1.95064	1.95064	0.970946	4.54057	4.67644	2.22541
ENSMUST00000092175.4	ENSMUSG00000035681	Kcnc2	potassium voltage gated channel, Shaw-related subfamily, member 2 [Source:MGI Symbol;Acc:MGI:96668]	protein_coding	ENSMUST00000092175.4	0.000122598	0.0989774	-2.12757	2.12757	2.25997	12.6657	5.60438	2.48655
ENSMUST00000059056.15	ENSMUSG00000035506	Slc12a8	solute carrier family 12 (potassium/chloride transporters), member 8 [Source:MGI Symbol;Acc:MGI:2443672]	protein_coding	ENSMUST00000059056.15	0.000130784	0.103453	-5.42821	5.42821	5.14885e-11	0.455423	8.84515e+09	33.0422
ENSMUST00000132970.2	ENSMUSG00000042386	Tex13b	testis expressed 13B [Source:MGI Symbol;Acc:MGI:1890544]	retained_intron	ENSMUST00000132970.2	0.000134556	0.105372	2.82543	-2.82543	1.13058	0.0394827	0.0349225	-4.8397
ENSMUST00000181045.8	ENSMUSG00000097908	4933404O12Rik	RIKEN cDNA 4933404O12 gene [Source:MGI Symbol;Acc:MGI:1914002]	lncRNA	ENSMUST00000181045.8	0.000139725	0.108336	-1.08746	1.08746	2.25144	4.48617	1.99258	0.994638
ENSMUST00000079439.10	ENSMUSG00000061702	Tmem91	transmembrane protein 91 [Source:MGI Symbol;Acc:MGI:2443589]	protein_coding	ENSMUST00000079439.10	0.000143656	0.110292	-1.87096	1.87096	1.6498	7.33543	4.44626	2.15259
ENSMUST00000154043.8	ENSMUSG00000021224	Numb	NUMB endocytic adaptor protein [Source:MGI Symbol;Acc:MGI:107423]	protein_coding	ENSMUST00000154043.8	0.00014598	0.110989	4.74201	-4.74201	0.507268	2.19918e-09	4.33535e-09	-27.7812
ENSMUST00000058633.9	ENSMUSG00000050875	Minar2	membrane integral NOTCH2 associated receptor 2 [Source:MGI Symbol;Acc:MGI:2442934]	protein_coding	ENSMUST00000058633.9	0.000158172	0.117153	-0.985043	0.985043	5.03335	8.73047	1.73453	0.794541
ENSMUST00000234389.2	ENSMUSG00000117539	Gm4710	predicted gene 4710 [Source:MGI Symbol;Acc:MGI:3782890]	lncRNA	ENSMUST00000234389.2	0.000159981	0.117153	2.12161	-2.12161	1.29319	0.0865481	0.0669262	-3.90129
ENSMUST00000165937.8	ENSMUSG00000074607	Tox2	TOX high mobility group box family member 2 [Source:MGI Symbol;Acc:MGI:3611233]	protein_coding	ENSMUST00000165937.8	0.000160072	0.117153	-2.99653	2.99653	0.210481	2.3571	11.1986	3.48525
ENSMUST00000212588.2	ENSMUSG00000036437	Npy1r	neuropeptide Y receptor Y1 [Source:MGI Symbol;Acc:MGI:104963]	protein_coding	ENSMUST00000212588.2	0.00016483	0.119519	-2.05178	2.05178	0.290043	1.5472	5.33439	2.41532
ENSMUST00000185006.9	ENSMUSG00000072676	Tmem254a	transmembrane protein 254a [Source:MGI Symbol;Acc:MGI:1196450]	protein_coding	ENSMUST00000185006.9	0.000168529	0.119979	0.905988	-0.905988	17.3243	4.53798	0.261943	-1.93267
ENSMUST00000201528.2	ENSMUSG00000092060	Bend4	BEN domain containing 4 [Source:MGI Symbol;Acc:MGI:3648414]	nonsense_mediated_decay	ENSMUST00000201528.2	0.000167116	0.119979	-6.05383	6.05383	1.52343e-05	0.318813	20927.4	14.3531
ENSMUST00000037007.4	ENSMUSG00000034282	Evpl	envoplakin [Source:MGI Symbol;Acc:MGI:107507]	protein_coding	ENSMUST00000037007.4	0.000171017	0.120653	-1.15421	1.15421	0.440009	0.944995	2.14767	1.10277
ENSMUST00000183944.8	ENSMUSG00000098659	1110015O18Rik	RIKEN cDNA 1110015O18 gene [Source:MGI Symbol;Acc:MGI:1915766]	lncRNA	ENSMUST00000183944.8	0.000173893	0.121587	-2.40403	2.40403	0.116106	0.768311	6.61734	2.72625
ENSMUST00000106399.8	ENSMUSG00000053819	Camk2d	calcium/calmodulin-dependent protein kinase II, delta [Source:MGI Symbol;Acc:MGI:1341265]	protein_coding	ENSMUST00000106399.8	0.000177482	0.122015	-7.20544	7.20544	5.055e-06	2.96226	586006	19.1606
ENSMUST00000062350.15	ENSMUSG00000037017	Zscan21	zinc finger and SCAN domain containing 21 [Source:MGI Symbol;Acc:MGI:99182]	protein_coding	ENSMUST00000062350.15	0.000177621	0.122015	1.65754	-1.65754	4.55116	0.589016	0.129421	-2.94986
ENSMUST00000218926.2	ENSMUSG00000044071	Tafa2	TAFA chemokine like family member 2 [Source:MGI Symbol;Acc:MGI:2143691]	processed_transcript	ENSMUST00000218926.2	0.000181663	0.123425	-2.09361	2.09361	0.177403	1.03706	5.84576	2.54739
ENSMUST00000036467.5	ENSMUSG00000034768	Asb16	ankyrin repeat and SOCS box-containing 16 [Source:MGI Symbol;Acc:MGI:2654437]	protein_coding	ENSMUST00000036467.5	0.000184403	0.123425	-1.21198	1.21198	0.734978	1.65374	2.25006	1.16996
ENSMUST00000236136.2	ENSMUSG00000117827	D730002M21Rik	RIKEN cDNA D730002M21 gene [Source:MGI Symbol;Acc:MGI:3041200]	lncRNA	ENSMUST00000236136.2	0.000192307	0.125498	1.6487	-1.6487	0.540083	0.0622816	0.115319	-3.1163
ENSMUST00000151784.8	ENSMUSG00000033066	Gas7	growth arrest specific 7 [Source:MGI Symbol;Acc:MGI:1202388]	processed_transcript	ENSMUST00000151784.8	0.000191294	0.125498	-3.19534	3.19534	0.285967	5.19156	18.1544	4.18225
ENSMUST00000205845.2	ENSMUSG00000039257	Vstm2b	V-set and transmembrane domain containing 2B [Source:MGI Symbol;Acc:MGI:1914525]	protein_coding	ENSMUST00000205845.2	0.00019614	0.126941	-1.57562	1.57562	2.21221	7.788	3.52047	1.81577
ENSMUST00000024805.15	ENSMUSG00000024008	Cpne5	copine V [Source:MGI Symbol;Acc:MGI:2385908]	protein_coding	ENSMUST00000024805.15	0.000198081	0.127147	-4.39151	4.39151	0.0358362	2.26393	63.1745	5.98127
ENSMUST00000025519.11	ENSMUSG00000024617	Camk2a	calcium/calmodulin-dependent protein kinase II alpha [Source:MGI Symbol;Acc:MGI:88256]	protein_coding	ENSMUST00000025519.11	0.000229835	0.128647	-1.29422	1.29422	7.15948	16.7393	2.33805	1.22531
ENSMUST00000033711.6	ENSMUSG00000031344	Gabrq	gamma-aminobutyric acid (GABA) A receptor, subunit theta [Source:MGI Symbol;Acc:MGI:1888498]	protein_coding	ENSMUST00000033711.6	0.000228364	0.128647	-3.49489	3.49489	0.0167862	0.442546	26.3637	4.72048
ENSMUST00000062216.4	ENSMUSG00000043969	Emx2	empty spiracles homeobox 2 [Source:MGI Symbol;Acc:MGI:95388]	protein_coding	ENSMUST00000062216.4	0.000238477	0.128647	-4.6622	4.6622	0.0197286	1.86268	94.4151	6.56095
ENSMUST00000220757.2	ENSMUSG00000113429	Gm20063	predicted gene, 20063 [Source:MGI Symbol;Acc:MGI:5012248]	lncRNA	ENSMUST00000220757.2	0.000219844	0.128647	-1.7361	1.7361	0.215448	0.829384	3.84958	1.9447
ENSMUST00000058007.7	ENSMUSG00000060735	Rxfp3	relaxin family peptide receptor 3 [Source:MGI Symbol;Acc:MGI:2441827]	protein_coding	ENSMUST00000058007.7	0.000236237	0.128647	-2.7027	2.7027	0.0997315	1.01564	10.1837	3.3482
ENSMUST00000107449.4	ENSMUSG00000028392	Bspry	B-box and SPRY domain containing [Source:MGI Symbol;Acc:MGI:2177191]	protein_coding	ENSMUST00000107449.4	0.000220697	0.128647	-1.45846	1.45846	0.785702	2.36737	3.01306	1.59123
ENSMUST00000037820.3	ENSMUSG00000038422	Hdhd3	haloacid dehalogenase-like hydrolase domain containing 3 [Source:MGI Symbol;Acc:MGI:1919998]	protein_coding	ENSMUST00000037820.3	0.00022745	0.128647	-1.18212	1.18212	5.68273	13.2074	2.32413	1.21669
ENSMUST00000192727.6	ENSMUSG00000034684	Sema3f	sema domain, immunoglobulin domain (Ig), short basic domain, secreted, (semaphorin) 3F [Source:MGI Symbol;Acc:MGI:1096347]	protein_coding	ENSMUST00000192727.6	0.000252579	0.128647	-1.25498	1.25498	1.47629	3.18018	2.15418	1.10714
ENSMUST00000109415.2	ENSMUSG00000044502	Bod1	biorientation of chromosomes in cell division 1 [Source:MGI Symbol;Acc:MGI:1916806]	protein_coding	ENSMUST00000109415.2	0.000218294	0.128647	3.04246	-3.04246	5.01668	0.141479	0.0282016	-5.14808
ENSMUST00000027795.14	ENSMUSG00000026514	Cnih3	cornichon family AMPA receptor auxiliary protein 3 [Source:MGI Symbol;Acc:MGI:1920228]	protein_coding	ENSMUST00000027795.14	0.000252987	0.128647	-2.31598	2.31598	2.27274	16.1401	7.10163	2.82815
ENSMUST00000042299.4	ENSMUSG00000034402	Kcnh5	potassium voltage-gated channel, subfamily H (eag-related), member 5 [Source:MGI Symbol;Acc:MGI:3584508]	protein_coding	ENSMUST00000042299.4	0.000230591	0.128647	-3.66196	3.66196	0.263945	7.79071	29.5165	4.88345
ENSMUST00000212563.2	ENSMUSG00000044014	Npy5r	neuropeptide Y receptor Y5 [Source:MGI Symbol;Acc:MGI:108082]	protein_coding	ENSMUST00000212563.2	0.000252803	0.128647	-3.26568	3.26568	0.0281175	0.550552	19.5804	4.29134
ENSMUST00000165770.9	ENSMUSG00000045333	Zfp423	zinc finger protein 423 [Source:MGI Symbol;Acc:MGI:1891217]	protein_coding	ENSMUST00000165770.9	0.000208148	0.128647	6.07491	-6.07491	1.10561	0.000143643	0.000129923	-12.9101
ENSMUST00000173049.2	ENSMUSG00000092492	B230208B08Rik	RIKEN cDNA B230208B08 gene [Source:MGI Symbol;Acc:MGI:2442149]	lncRNA	ENSMUST00000173049.2	0.000243674	0.128647	-4.73332	4.73332	0.0298802	6.7589	226.2	7.82146
ENSMUST00000103027.10	ENSMUSG00000043857	Mgat5b	mannoside acetylglucosaminyltransferase 5, isoenzyme B [Source:MGI Symbol;Acc:MGI:3606200]	protein_coding	ENSMUST00000103027.10	0.000212955	0.128647	-0.909176	0.909176	9.61687	15.7681	1.63963	0.713372
ENSMUST00000222653.2	ENSMUSG00000114181	Gm46376	predicted gene, 46376 [Source:MGI Symbol;Acc:MGI:5826013]	lncRNA	ENSMUST00000222653.2	0.00024993	0.128647	-4.78052	4.78052	0.0126658	2.87833	227.252	7.82815
ENSMUST00000223242.2	ENSMUSG00000046159	Chrm3	cholinergic receptor, muscarinic 3, cardiac [Source:MGI Symbol;Acc:MGI:88398]	retained_intron	ENSMUST00000223242.2	0.000213663	0.128647	-2.91534	2.91534	0.0167695	0.217214	12.953	3.69521
ENSMUST00000219301.2	ENSMUSG00000035681	Kcnc2	potassium voltage gated channel, Shaw-related subfamily, member 2 [Source:MGI Symbol;Acc:MGI:96668]	protein_coding	ENSMUST00000219301.2	0.000203166	0.128647	-3.69932	3.69932	0.132373	3.85993	29.1595	4.86589
ENSMUST00000218827.2	ENSMUSG00000035681	Kcnc2	potassium voltage gated channel, Shaw-related subfamily, member 2 [Source:MGI Symbol;Acc:MGI:96668]	protein_coding	ENSMUST00000218827.2	0.000234669	0.128647	-6.37683	6.37683	0.00499623	1.78106	356.481	8.47768
ENSMUST00000027477.15	ENSMUSG00000026259	Ngef	neuronal guanine nucleotide exchange factor [Source:MGI Symbol;Acc:MGI:1858414]	protein_coding	ENSMUST00000027477.15	0.000233771	0.128647	-2.1197	2.1197	4.34582	23.9152	5.50303	2.46023
ENSMUST00000086639.6	ENSMUSG00000055471	Alk	anaplastic lymphoma kinase [Source:MGI Symbol;Acc:MGI:103305]	protein_coding	ENSMUST00000086639.6	0.000226682	0.128647	-2.20105	2.20105	0.22187	1.3342	6.01343	2.58819
ENSMUST00000209188.2	ENSMUSG00000030616	Sytl2	synaptotagmin-like 2 [Source:MGI Symbol;Acc:MGI:1933366]	retained_intron	ENSMUST00000209188.2	0.000205541	0.128647	-1.19581	1.19581	1.93534	4.11863	2.12812	1.08958
ENSMUST00000105607.8	ENSMUSG00000000766	Oprm1	opioid receptor, mu 1 [Source:MGI Symbol;Acc:MGI:97441]	protein_coding	ENSMUST00000105607.8	0.000212924	0.128647	-2.97124	2.97124	0.0706339	1.00773	14.267	3.83461
ENSMUST00000058535.6	ENSMUSG00000043441	Gpr149	G protein-coupled receptor 149 [Source:MGI Symbol;Acc:MGI:2443628]	protein_coding	ENSMUST00000058535.6	0.000217016	0.128647	-1.53638	1.53638	0.101301	0.334971	3.30668	1.72539
ENSMUST00000132073.2	ENSMUSG00000033379	Atp6v0b	ATPase, H+ transporting, lysosomal V0 subunit B [Source:MGI Symbol;Acc:MGI:1890510]	protein_coding	ENSMUST00000132073.2	0.000251946	0.128647	-1.35065	1.35065	1.37916	3.60444	2.61351	1.38599
ENSMUST00000220087.2	ENSMUSG00000112499	Gm47736	predicted gene, 47736 [Source:MGI Symbol;Acc:MGI:6096876]	processed_pseudogene	ENSMUST00000220087.2	0.000245739	0.128647	2.78816	-2.78816	1.69968	0.0747875	0.0440009	-4.50632
ENSMUST00000148020.8	ENSMUSG00000044816	D630023F18Rik	RIKEN cDNA D630023F18 gene [Source:MGI Symbol;Acc:MGI:2138198]	protein_coding	ENSMUST00000148020.8	0.000248341	0.128647	-2.3238	2.3238	0.113598	0.781392	6.87857	2.78211
ENSMUST00000184986.2	ENSMUSG00000061762	Tac1	tachykinin 1 [Source:MGI Symbol;Acc:MGI:98474]	protein_coding	ENSMUST00000184986.2	0.000246096	0.128647	-3.28257	3.28257	0.0761182	1.76317	23.1635	4.53378
ENSMUST00000215916.2	ENSMUSG00000032515	Csrnp1	cysteine-serine-rich nuclear protein 1 [Source:MGI Symbol;Acc:MGI:2387989]	protein_coding	ENSMUST00000215916.2	0.000205977	0.128647	5.54819	-5.54819	0.999637	1.14395e-08	1.14436e-08	-26.3809
ENSMUST00000028883.12	ENSMUSG00000027400	Pdyn	prodynorphin [Source:MGI Symbol;Acc:MGI:97535]	protein_coding	ENSMUST00000028883.12	0.000233433	0.128647	-1.61823	1.61823	0.265236	0.906851	3.41904	1.77359
ENSMUST00000016125.12	ENSMUSG00000015981	Stk32c	serine/threonine kinase 32C [Source:MGI Symbol;Acc:MGI:2385336]	protein_coding	ENSMUST00000016125.12	0.000240133	0.128647	-2.20613	2.20613	3.99907	24.6254	6.15777	2.62241
ENSMUST00000023006.7	ENSMUSG00000022375	Lrrc6	leucine rich repeat containing 6 (testis) [Source:MGI Symbol;Acc:MGI:1859553]	protein_coding	ENSMUST00000023006.7	0.000263049	0.128859	-1.95674	1.95674	0.198524	0.875707	4.41109	2.14113
ENSMUST00000062002.6	ENSMUSG00000047591	Mafa	v-maf musculoaponeurotic fibrosarcoma oncogene family, protein A (avian) [Source:MGI Symbol;Acc:MGI:2673307]	protein_coding	ENSMUST00000062002.6	0.000263223	0.128859	-2.07375	2.07375	0.200699	1.10314	5.49648	2.45851
ENSMUST00000162528.9	ENSMUSG00000025221	Kcnip2	Kv channel-interacting protein 2 [Source:MGI Symbol;Acc:MGI:2135916]	protein_coding	ENSMUST00000162528.9	0.000264922	0.128859	-3.98387	3.98387	0.658474	29.9448	45.4761	5.50704
ENSMUST00000043415.13	ENSMUSG00000039179	Tekt5	tektin 5 [Source:MGI Symbol;Acc:MGI:1917676]	protein_coding	ENSMUST00000043415.13	0.000264039	0.128859	-1.15164	1.15164	1.70255	3.75275	2.2042	1.14025
ENSMUST00000077190.7	ENSMUSG00000032564	Cpne4	copine IV [Source:MGI Symbol;Acc:MGI:1921270]	protein_coding	ENSMUST00000077190.7	0.000262558	0.128859	-5.32501	5.32501	0.00275571	0.557564	202.331	7.66057
ENSMUST00000136874.4	ENSMUSG00000073791	Efcab7	EF-hand calcium binding domain 7 [Source:MGI Symbol;Acc:MGI:2385199]	protein_coding	ENSMUST00000136874.4	0.00026132	0.128859	-4.43236	4.43236	0.00945794	0.47309	50.0205	5.64445
ENSMUST00000193156.2	ENSMUSG00000097216	4932441J04Rik	RIKEN cDNA 4932441J04 gene [Source:MGI Symbol;Acc:MGI:2441691]	retained_intron	ENSMUST00000193156.2	0.000270376	0.1307	-1.14325	1.14325	0.564239	1.12008	1.98512	0.989226
ENSMUST00000124825.2	ENSMUSG00000075270	Pde11a	phosphodiesterase 11A [Source:MGI Symbol;Acc:MGI:3036251]	protein_coding	ENSMUST00000124825.2	0.000272678	0.131004	-1.72267	1.72267	0.165379	0.61376	3.71124	1.8919
ENSMUST00000220551.2	ENSMUSG00000021278	Amn	amnionless [Source:MGI Symbol;Acc:MGI:1934943]	retained_intron	ENSMUST00000220551.2	0.000293254	0.132612	-1.6548	1.6548	0.385271	1.44246	3.74401	1.90458
ENSMUST00000044311.9	ENSMUSG00000032649	Colgalt2	collagen beta(1-O)galactosyltransferase 2 [Source:MGI Symbol;Acc:MGI:2138232]	protein_coding	ENSMUST00000044311.9	0.000284382	0.132612	-1.01635	1.01635	1.18817	2.19268	1.84542	0.883953
ENSMUST00000147013.3	ENSMUSG00000115317	Gm32618	predicted gene, 32618 [Source:MGI Symbol;Acc:MGI:5591777]	lncRNA	ENSMUST00000147013.3	0.00031328	0.132612	-0.940935	0.940935	3.16596	5.31235	1.67796	0.74671
ENSMUST00000235541.2	ENSMUSG00000073565	Prr16	proline rich 16 [Source:MGI Symbol;Acc:MGI:1918623]	nonsense_mediated_decay	ENSMUST00000235541.2	0.000285859	0.132612	-1.87875	1.87875	0.105143	0.444784	4.2303	2.08076
ENSMUST00000155008.2	ENSMUSG00000066443	Gm10163	predicted pseudogene 10163 [Source:MGI Symbol;Acc:MGI:3704341]	processed_pseudogene	ENSMUST00000155008.2	0.00030537	0.132612	-2.74936	2.74936	20.0571	191.951	9.57025	3.25856
ENSMUST00000031545.14	ENSMUSG00000029563	Foxp2	forkhead box P2 [Source:MGI Symbol;Acc:MGI:2148705]	protein_coding	ENSMUST00000031545.14	0.000302932	0.132612	-1.30426	1.30426	0.618282	1.4444	2.33615	1.22413
ENSMUST00000161880.8	ENSMUSG00000026514	Cnih3	cornichon family AMPA receptor auxiliary protein 3 [Source:MGI Symbol;Acc:MGI:1920228]	protein_coding	ENSMUST00000161880.8	0.000305341	0.132612	-1.92085	1.92085	0.520956	2.63358	5.05529	2.33779
ENSMUST00000151408.9	ENSMUSG00000021708	Rasgrf2	RAS protein-specific guanine nucleotide-releasing factor 2 [Source:MGI Symbol;Acc:MGI:109137]	protein_coding	ENSMUST00000151408.9	0.000290552	0.132612	-2.87987	2.87987	1.35354	18.6939	13.8111	3.78776
ENSMUST00000107094.2	ENSMUSG00000052684	Jun	jun proto-oncogene [Source:MGI Symbol;Acc:MGI:96646]	protein_coding	ENSMUST00000107094.2	0.000298531	0.132612	-0.788398	0.788398	26.5823	37.9306	1.42691	0.512893
ENSMUST00000207038.2	ENSMUSG00000039835	Nhsl1	NHS-like 1 [Source:MGI Symbol;Acc:MGI:106390]	protein_coding	ENSMUST00000207038.2	0.000312141	0.132612	0.926889	-0.926889	4.61426	1.23833	0.268371	-1.8977
ENSMUST00000102656.4	ENSMUSG00000052135	Foxo6	forkhead box O6 [Source:MGI Symbol;Acc:MGI:2676586]	protein_coding	ENSMUST00000102656.4	0.00029844	0.132612	-1.28454	1.28454	0.615598	1.48402	2.4107	1.26945
ENSMUST00000059401.7	ENSMUSG00000038295	Atg9b	autophagy related 9B [Source:MGI Symbol;Acc:MGI:2685420]	protein_coding	ENSMUST00000059401.7	0.000309954	0.132612	-1.64673	1.64673	0.20415	0.656804	3.21726	1.68583
ENSMUST00000095541.11	ENSMUSG00000006342	Susd2	sushi domain containing 2 [Source:MGI Symbol;Acc:MGI:1918983]	protein_coding	ENSMUST00000095541.11	0.000307542	0.132612	-0.986754	0.986754	1.19125	2.12171	1.78107	0.832746
ENSMUST00000062357.6	ENSMUSG00000048905	Bnip5	BCL2 interacting protein 5 [Source:MGI Symbol;Acc:MGI:1925441]	protein_coding	ENSMUST00000062357.6	0.000305515	0.132612	-1.95744	1.95744	0.244876	1.23557	5.0457	2.33506
ENSMUST00000108763.8	ENSMUSG00000027584	Oprl1	opioid receptor-like 1 [Source:MGI Symbol;Acc:MGI:97440]	protein_coding	ENSMUST00000108763.8	0.000310833	0.132612	-1.30004	1.30004	1.15304	2.80519	2.43286	1.28265
ENSMUST00000126993.8	ENSMUSG00000024008	Cpne5	copine V [Source:MGI Symbol;Acc:MGI:2385908]	retained_intron	ENSMUST00000126993.8	0.00029858	0.132612	-3.54701	3.54701	0.460349	12.7453	27.6863	4.7911
ENSMUST00000108124.4	ENSMUSG00000045083	Lingo2	leucine rich repeat and Ig domain containing 2 [Source:MGI Symbol;Acc:MGI:2442298]	protein_coding	ENSMUST00000108124.4	0.000312402	0.132612	-5.22003	5.22003	3.71915e-07	0.514929	1.38454e+06	20.401
ENSMUST00000206341.2	ENSMUSG00000036578	Fxyd7	FXYD domain-containing ion transport regulator 7 [Source:MGI Symbol;Acc:MGI:1889006]	protein_coding	ENSMUST00000206341.2	0.000301102	0.132612	-1.5672	1.5672	1.18306	3.88936	3.28753	1.71701
ENSMUST00000046001.7	ENSMUSG00000037727	Avp	arginine vasopressin [Source:MGI Symbol;Acc:MGI:88121]	protein_coding	ENSMUST00000046001.7	0.000281716	0.132612	-2.35287	2.35287	0.391745	2.30114	5.87408	2.55436
ENSMUST00000185239.2	ENSMUSG00000047907	Tshz2	teashirt zinc finger family member 2 [Source:MGI Symbol;Acc:MGI:2153084]	protein_coding	ENSMUST00000185239.2	0.00030071	0.132612	-2.92946	2.92946	0.179483	2.47477	13.7884	3.78538
ENSMUST00000107118.8	ENSMUSG00000008489	Elavl2	ELAV like RNA binding protein 1 [Source:MGI Symbol;Acc:MGI:1100887]	protein_coding	ENSMUST00000107118.8	0.000316838	0.133397	-1.36723	1.36723	0.826472	1.98351	2.39997	1.26302
ENSMUST00000200535.6	ENSMUSG00000051527	Usp29	ubiquitin specific peptidase 29 [Source:MGI Symbol;Acc:MGI:1888998]	protein_coding	ENSMUST00000200535.6	0.000320799	0.133628	-0.797941	0.797941	5.7917	8.25159	1.42473	0.510686
ENSMUST00000087950.4	ENSMUSG00000067578	Cbln4	cerebellin 4 precursor protein [Source:MGI Symbol;Acc:MGI:2154433]	protein_coding	ENSMUST00000087950.4	0.000326427	0.135253	-2.18919	2.18919	0.583571	3.86688	6.62624	2.72819
ENSMUST00000200143.2	ENSMUSG00000097640	Gm20033	predicted gene, 20033 [Source:MGI Symbol;Acc:MGI:5012218]	retained_intron	ENSMUST00000200143.2	0.00033132	0.136558	-1.26599	1.26599	1.39311	3.15669	2.26593	1.18011
ENSMUST00000117392.9	ENSMUSG00000045374	Wdr81	WD repeat domain 81 [Source:MGI Symbol;Acc:MGI:2681828]	protein_coding	ENSMUST00000117392.9	0.000339664	0.137821	-5.70927	5.70927	0.00625373	0.695375	111.194	6.79693
ENSMUST00000185470.3	ENSMUSG00000047606	Ankrd34c	ankyrin repeat domain 34C [Source:MGI Symbol;Acc:MGI:2685617]	protein_coding	ENSMUST00000185470.3	0.000338837	0.137821	-3.85366	3.85366	0.0270476	1.23972	45.8347	5.51837
ENSMUST00000070342.4	ENSMUSG00000056306	Sertm1	serine rich and transmembrane domain containing 1 [Source:MGI Symbol;Acc:MGI:3607715]	protein_coding	ENSMUST00000070342.4	0.00033673	0.137821	-2.78808	2.78808	0.548539	6.14211	11.1972	3.48507
ENSMUST00000109340.9	ENSMUSG00000053519	Kcnip1	Kv channel-interacting protein 1 [Source:MGI Symbol;Acc:MGI:1917607]	protein_coding	ENSMUST00000109340.9	0.00034633	0.139084	-1.65631	1.65631	2.5268	9.04254	3.57865	1.83941
ENSMUST00000105519.10	ENSMUSG00000039089	L3mbtl3	L3MBTL3 histone methyl-lysine binding protein [Source:MGI Symbol;Acc:MGI:2143628]	protein_coding	ENSMUST00000105519.10	0.000344988	0.139084	-0.965341	0.965341	2.42759	4.0066	1.65044	0.722852
ENSMUST00000080560.9	ENSMUSG00000034684	Sema3f	sema domain, immunoglobulin domain (Ig), short basic domain, secreted, (semaphorin) 3F [Source:MGI Symbol;Acc:MGI:1096347]	protein_coding	ENSMUST00000080560.9	0.000350159	0.139905	-1.23385	1.23385	1.48739	3.26887	2.19773	1.13601
ENSMUST00000131996.8	ENSMUSG00000019775	Rgs17	regulator of G-protein signaling 17 [Source:MGI Symbol;Acc:MGI:1927469]	protein_coding	ENSMUST00000131996.8	0.00036859	0.144323	-1.12725	1.12725	5.10838	10.21	1.99868	0.999044
ENSMUST00000033057.9	ENSMUSG00000030792	Dkkl1	dickkopf-like 1 [Source:MGI Symbol;Acc:MGI:1354963]	protein_coding	ENSMUST00000033057.9	0.000367366	0.144323	-4.32198	4.32198	0.160906	10.9833	68.2591	6.09295
ENSMUST00000071798.13	ENSMUSG00000064179	Tnnt1	troponin T1, skeletal, slow [Source:MGI Symbol;Acc:MGI:1333868]	protein_coding	ENSMUST00000071798.13	0.000363625	0.144323	-4.68294	4.68294	0.0282632	1.54977	54.8335	5.77699
ENSMUST00000063169.10	ENSMUSG00000048281	Dleu7	deleted in lymphocytic leukemia, 7 [Source:MGI Symbol;Acc:MGI:2447771]	protein_coding	ENSMUST00000063169.10	0.000372371	0.145078	-1.87524	1.87524	0.643215	2.76163	4.29348	2.10215
ENSMUST00000201244.2	ENSMUSG00000063810	Alms1	ALMS1, centrosome and basal body associated [Source:MGI Symbol;Acc:MGI:1934606]	retained_intron	ENSMUST00000201244.2	0.000382745	0.148382	1.28938	-1.28938	0.719996	0.121283	0.168449	-2.56962
ENSMUST00000020537.9	ENSMUSG00000020297	Nsg2	neuron specific gene family member 2 [Source:MGI Symbol;Acc:MGI:1202070]	protein_coding	ENSMUST00000020537.9	0.000389375	0.149429	-1.99815	1.99815	71.8537	381.907	5.31506	2.41009
ENSMUST00000044123.2	ENSMUSG00000039079	Trhr2	thyrotropin releasing hormone receptor 2 [Source:MGI Symbol;Acc:MGI:2177284]	protein_coding	ENSMUST00000044123.2	0.000393079	0.149429	-3.77116	3.77116	0.0752454	2.76269	36.7157	5.19832
ENSMUST00000139778.8	ENSMUSG00000038860	Garnl3	GTPase activating RANGAP domain-like 3 [Source:MGI Symbol;Acc:MGI:2139309]	processed_transcript	ENSMUST00000139778.8	0.000392763	0.149429	1.59081	-1.59081	1.13924	0.174526	0.153194	-2.70657
ENSMUST00000138767.2	ENSMUSG00000087670	9530036M11Rik	RIKEN cDNA 9530036M11 gene [Source:MGI Symbol;Acc:MGI:1925866]	lncRNA	ENSMUST00000138767.2	0.000396442	0.14998	2.59564	-2.59564	0.602461	0.0268886	0.0446313	-4.4858
ENSMUST00000078386.4	ENSMUSG00000045871	Slitrk6	SLIT and NTRK-like family, member 6 [Source:MGI Symbol;Acc:MGI:2443198]	protein_coding	ENSMUST00000078386.4	0.000410506	0.15334	-1.83187	1.83187	0.0865927	0.347677	4.01509	2.00543
ENSMUST00000222380.2	ENSMUSG00000113314	Gm2721	predicted gene 2721 [Source:MGI Symbol;Acc:MGI:3780890]	lncRNA	ENSMUST00000222380.2	0.000409756	0.15334	-2.97185	2.97185	0.0181673	0.299372	16.4787	4.04253
ENSMUST00000115258.9	ENSMUSG00000036699	Zcchc12	zinc finger, CCHC domain containing 12 [Source:MGI Symbol;Acc:MGI:1919943]	protein_coding	ENSMUST00000115258.9	0.000416547	0.153613	-1.86886	1.86886	4.67155	21.7718	4.66052	2.22049
ENSMUST00000168254.3	ENSMUSG00000079339	Ifit1bl1	interferon induced protein with tetratricpeptide repeats 1B like 1 [Source:MGI Symbol;Acc:MGI:3650685]	protein_coding	ENSMUST00000168254.3	0.000416199	0.153613	-5.06677	5.06677	0.00278674	0.89133	319.847	8.32124
ENSMUST00000212029.2	ENSMUSG00000110569	Gm18860	predicted gene, 18860 [Source:MGI Symbol;Acc:MGI:5011045]	processed_pseudogene	ENSMUST00000212029.2	0.000417816	0.153613	-3.84261	3.84261	0.0521238	1.48578	28.5048	4.83313
ENSMUST00000101588.2	ENSMUSG00000073207	Ccdc160	coiled-coil domain containing 160 [Source:MGI Symbol;Acc:MGI:3588225]	protein_coding	ENSMUST00000101588.2	0.000423426	0.154948	-1.29977	1.29977	0.608614	1.41769	2.32938	1.21995
ENSMUST00000068158.10	ENSMUSG00000054885	4930578G10Rik	RIKEN cDNA 4930578G10 gene [Source:MGI Symbol;Acc:MGI:1923202]	protein_coding	ENSMUST00000068158.10	0.000426677	0.155412	1.73967	-1.73967	5.91769	0.770857	0.130263	-2.9405
ENSMUST00000027370.13	ENSMUSG00000026179	Pnkd	paroxysmal nonkinesiogenic dyskinesia [Source:MGI Symbol;Acc:MGI:1930773]	protein_coding	ENSMUST00000027370.13	0.000431294	0.156366	-0.745612	0.745612	29.6328	42.1827	1.42351	0.509457
ENSMUST00000160973.8	ENSMUSG00000021990	Spata13	spermatogenesis associated 13 [Source:MGI Symbol;Acc:MGI:104838]	protein_coding	ENSMUST00000160973.8	0.000438464	0.156407	-5.72251	5.72251	4.78986e-05	0.309566	6462.94	12.658
ENSMUST00000035700.14	ENSMUSG00000032936	Camkv	CaM kinase-like vesicle-associated [Source:MGI Symbol;Acc:MGI:2384296]	protein_coding	ENSMUST00000035700.14	0.000435958	0.156407	-3.49532	3.49532	2.73496	76.8081	28.0838	4.81166
ENSMUST00000152188.2	ENSMUSG00000084960	B430010I23Rik	RIKEN cDNA B430010I23 gene [Source:MGI Symbol;Acc:MGI:1926099]	lncRNA	ENSMUST00000152188.2	0.000438611	0.156407	1.85383	-1.85383	1.25163	0.141503	0.113055	-3.1449
ENSMUST00000154606.9	ENSMUSG00000028637	Ccdc30	coiled-coil domain containing 30 [Source:MGI Symbol;Acc:MGI:1920582]	protein_coding	ENSMUST00000154606.9	0.000443304	0.156939	4.90503	-4.90503	0.46806	2.27149e-06	4.85298e-06	-17.6527
ENSMUST00000068911.13	ENSMUSG00000055026	Gabrg3	gamma-aminobutyric acid (GABA) A receptor, subunit gamma 3 [Source:MGI Symbol;Acc:MGI:95624]	protein_coding	ENSMUST00000068911.13	0.000444899	0.156939	-2.01133	2.01133	0.327844	1.71107	5.21916	2.38382
ENSMUST00000187510.7	ENSMUSG00000046159	Chrm3	cholinergic receptor, muscarinic 3, cardiac [Source:MGI Symbol;Acc:MGI:88398]	protein_coding	ENSMUST00000187510.7	0.000449724	0.157139	-2.50286	2.50286	0.520912	4.35114	8.35292	3.06228
ENSMUST00000187268.2	ENSMUSG00000096992	Gm26788	predicted gene, 26788 [Source:MGI Symbol;Acc:MGI:5477282]	retained_intron	ENSMUST00000187268.2	0.000453107	0.157139	1.29232	-1.29232	0.498072	0.0933349	0.187392	-2.41587
ENSMUST00000183693.8	ENSMUSG00000027584	Oprl1	opioid receptor-like 1 [Source:MGI Symbol;Acc:MGI:97440]	nonsense_mediated_decay	ENSMUST00000183693.8	0.000466607	0.160971	-1.54139	1.54139	0.797558	2.57589	3.22973	1.69141
ENSMUST00000150211.8	ENSMUSG00000022191	Drosha	drosha, ribonuclease type III [Source:MGI Symbol;Acc:MGI:1261425]	retained_intron	ENSMUST00000150211.8	0.000481819	0.162266	1.40004	-1.40004	0.484799	0.0796996	0.164397	-2.60474
ENSMUST00000125747.8	ENSMUSG00000044348	Slc25a53	solute carrier family 25, member 53 [Source:MGI Symbol;Acc:MGI:1914312]	processed_transcript	ENSMUST00000125747.8	0.000473243	0.162266	-1.13114	1.13114	1.12651	2.28055	2.02443	1.01752
ENSMUST00000109621.10	ENSMUSG00000043668	Tox3	TOX high mobility group box family member 3 [Source:MGI Symbol;Acc:MGI:3039593]	protein_coding	ENSMUST00000109621.10	0.00048411	0.162266	-3.21187	3.21187	0.294203	5.71464	19.4242	4.27978
ENSMUST00000114144.9	ENSMUSG00000051243	Islr2	immunoglobulin superfamily containing leucine-rich repeat 2 [Source:MGI Symbol;Acc:MGI:2444277]	protein_coding	ENSMUST00000114144.9	0.000480195	0.162266	-6.60991	6.60991	0.000276621	2.47293	8939.76	13.126
ENSMUST00000191603.7	ENSMUSG00000099696	2900052N01Rik	RIKEN cDNA 2900052N01 gene [Source:MGI Symbol;Acc:MGI:1920290]	lncRNA	ENSMUST00000191603.7	0.000484863	0.162266	-2.40249	2.40249	0.206095	1.65369	8.02392	3.00431
ENSMUST00000029541.12	ENSMUSG00000027932	Slc27a3	solute carrier family 27 (fatty acid transporter), member 3 [Source:MGI Symbol;Acc:MGI:1347358]	protein_coding	ENSMUST00000029541.12	0.000484784	0.162266	-1.1977	1.1977	0.575587	1.33928	2.32681	1.21835
ENSMUST00000189826.7	ENSMUSG00000026414	Tnnt2	troponin T2, cardiac [Source:MGI Symbol;Acc:MGI:104597]	protein_coding	ENSMUST00000189826.7	0.000474632	0.162266	-2.82678	2.82678	0.111231	1.62079	14.5714	3.86506
ENSMUST00000208776.2	ENSMUSG00000049583	Grm5	glutamate receptor, metabotropic 5 [Source:MGI Symbol;Acc:MGI:1351342]	processed_transcript	ENSMUST00000208776.2	0.000495399	0.164178	-2.23096	2.23096	0.486786	3.17729	6.52707	2.70644
ENSMUST00000050625.15	ENSMUSG00000052133	Sema5b	sema domain, seven thrombospondin repeats (type 1 and type 1-like), transmembrane domain (TM) and short cytoplasmic domain, (semaphorin) 5B [Source:MGI Symbol;Acc:MGI:107555]	protein_coding	ENSMUST00000050625.15	0.00049614	0.164178	-1.10952	1.10952	1.28931	2.53146	1.96342	0.973366
ENSMUST00000150514.8	ENSMUSG00000087674	4930447M23Rik	RIKEN cDNA 4930447M23 gene [Source:MGI Symbol;Acc:MGI:1918902]	lncRNA	ENSMUST00000150514.8	0.000496868	0.164178	-1.94637	1.94637	0.744688	3.71639	4.99053	2.31919
ENSMUST00000117064.8	ENSMUSG00000050875	Minar2	membrane integral NOTCH2 associated receptor 2 [Source:MGI Symbol;Acc:MGI:2442934]	nonsense_mediated_decay	ENSMUST00000117064.8	0.000507335	0.165541	-1.14399	1.14399	0.869302	1.70782	1.96459	0.974229
ENSMUST00000114732.3	ENSMUSG00000029869	Ephb6	Eph receptor B6 [Source:MGI Symbol;Acc:MGI:1096338]	protein_coding	ENSMUST00000114732.3	0.0005042	0.165541	-0.751123	0.751123	7.10959	9.84854	1.38525	0.470142
ENSMUST00000045196.4	ENSMUSG00000040164	Kcns1	K+ voltage-gated channel, subfamily S, 1 [Source:MGI Symbol;Acc:MGI:1197019]	protein_coding	ENSMUST00000045196.4	0.000507182	0.165541	-1.29526	1.29526	2.63576	7.18223	2.72492	1.44621
ENSMUST00000138093.2	ENSMUSG00000033352	Map2k4	mitogen-activated protein kinase kinase 4 [Source:MGI Symbol;Acc:MGI:1346869]	protein_coding	ENSMUST00000138093.2	0.000517835	0.167166	-1.52893	1.52893	3.47083	9.8515	2.83837	1.50506
ENSMUST00000135917.8	ENSMUSG00000041594	Tmtc4	transmembrane and tetratricopeptide repeat containing 4 [Source:MGI Symbol;Acc:MGI:1921050]	retained_intron	ENSMUST00000135917.8	0.000527174	0.168504	1.37986	-1.37986	2.12473	0.35368	0.166459	-2.58677
ENSMUST00000135382.2	ENSMUSG00000034656	Cacna1a	calcium channel, voltage-dependent, P/Q type, alpha 1A subunit [Source:MGI Symbol;Acc:MGI:109482]	retained_intron	ENSMUST00000135382.2	0.000534168	0.168645	1.25666	-1.25666	2.94456	0.523659	0.177839	-2.49135
ENSMUST00000139848.8	ENSMUSG00000034472	Rasd2	RASD family, member 2 [Source:MGI Symbol;Acc:MGI:1922391]	protein_coding	ENSMUST00000139848.8	0.000534507	0.168645	-0.904658	0.904658	15.379	25.2068	1.63904	0.71285
ENSMUST00000147276.8	ENSMUSG00000033066	Gas7	growth arrest specific 7 [Source:MGI Symbol;Acc:MGI:1202388]	processed_transcript	ENSMUST00000147276.8	0.000538382	0.168645	-3.80269	3.80269	0.104941	4.58612	43.7018	5.44962
ENSMUST00000106973.8	ENSMUSG00000030649	Anapc15	anaphase promoting complex C subunit 15 [Source:MGI Symbol;Acc:MGI:1922680]	protein_coding	ENSMUST00000106973.8	0.000530041	0.168645	-1.41889	1.41889	1.05366	2.67509	2.53885	1.34418
ENSMUST00000129321.2	ENSMUSG00000043419	Rnf227	ring finger protein 227 [Source:MGI Symbol;Acc:MGI:1915359]	protein_coding	ENSMUST00000129321.2	0.000541548	0.168961	-0.628866	0.628866	40.9377	49.9176	1.21936	0.286119
ENSMUST00000144236.9	ENSMUSG00000024150	Mcfd2	multiple coagulation factor deficiency 2 [Source:MGI Symbol;Acc:MGI:2183439]	protein_coding	ENSMUST00000144236.9	0.00055591	0.170272	-0.949448	0.949448	3.29853	5.32022	1.61291	0.689664
ENSMUST00000031902.7	ENSMUSG00000029868	Trpv6	transient receptor potential cation channel, subfamily V, member 6 [Source:MGI Symbol;Acc:MGI:1927259]	protein_coding	ENSMUST00000031902.7	0.000557767	0.170272	-1.3933	1.3933	0.167022	0.415534	2.4879	1.31493
ENSMUST00000046254.3	ENSMUSG00000040490	Lrfn2	leucine rich repeat and fibronectin type III domain containing 2 [Source:MGI Symbol;Acc:MGI:1917780]	protein_coding	ENSMUST00000046254.3	0.000550798	0.170272	-2.44279	2.44279	0.409552	3.51687	8.58713	3.10218
ENSMUST00000066774.6	ENSMUSG00000054000	Tusc1	tumor suppressor candidate 1 [Source:MGI Symbol;Acc:MGI:2684283]	protein_coding	ENSMUST00000066774.6	0.000565321	0.170272	-1.03741	1.03741	2.8571	5.00289	1.75103	0.808207
ENSMUST00000154810.2	ENSMUSG00000072844	G530011O06Rik	RIKEN cDNA G530011O06 gene [Source:MGI Symbol;Acc:MGI:3603513]	lncRNA	ENSMUST00000154810.2	0.000563073	0.170272	1.75729	-1.75729	0.990363	0.0981267	0.0990815	-3.33524
ENSMUST00000064371.14	ENSMUSG00000052539	Magi3	membrane associated guanylate kinase, WW and PDZ domain containing 3 [Source:MGI Symbol;Acc:MGI:1923484]	protein_coding	ENSMUST00000064371.14	0.000563814	0.170272	-0.810259	0.810259	4.41277	6.38831	1.44769	0.533751
ENSMUST00000208809.2	ENSMUSG00000030616	Sytl2	synaptotagmin-like 2 [Source:MGI Symbol;Acc:MGI:1933366]	retained_intron	ENSMUST00000208809.2	0.000574864	0.171825	-1.30487	1.30487	0.381974	0.968812	2.53633	1.34274
ENSMUST00000100811.6	ENSMUSG00000072676	Tmem254a	transmembrane protein 254a [Source:MGI Symbol;Acc:MGI:1196450]	protein_coding	ENSMUST00000100811.6	0.000574859	0.171825	0.878575	-0.878575	18.5851	4.84761	0.260833	-1.9388
ENSMUST00000165470.9	ENSMUSG00000055368	Slc6a2	solute carrier family 6 (neurotransmitter transporter, noradrenalin), member 2 [Source:MGI Symbol;Acc:MGI:1270850]	protein_coding	ENSMUST00000165470.9	0.000577823	0.172053	1.98042	-1.98042	0.128235	0.0113326	0.0883737	-3.50024
ENSMUST00000153739.9	ENSMUSG00000067786	Nnat	neuronatin [Source:MGI Symbol;Acc:MGI:104716]	protein_coding	ENSMUST00000153739.9	0.000581927	0.172619	-0.792764	0.792764	15.4618	21.0426	1.36094	0.444603
ENSMUST00000215710.2	ENSMUSG00000001943	Vsig2	V-set and immunoglobulin domain containing 2 [Source:MGI Symbol;Acc:MGI:1928009]	retained_intron	ENSMUST00000215710.2	0.000591257	0.172768	-2.33723	2.33723	0.282752	1.73821	6.14746	2.61999
ENSMUST00000210741.2	ENSMUSG00000030792	Dkkl1	dickkopf-like 1 [Source:MGI Symbol;Acc:MGI:1354963]	protein_coding	ENSMUST00000210741.2	0.000590775	0.172768	-4.11435	4.11435	0.0448212	1.55694	34.7367	5.11839
ENSMUST00000135268.2	ENSMUSG00000085235	Gm12576	predicted gene 12576 [Source:MGI Symbol;Acc:MGI:3650616]	lncRNA	ENSMUST00000135268.2	0.000595225	0.173281	1.43669	-1.43669	0.453763	0.064082	0.141223	-2.82395
ENSMUST00000000253.6	ENSMUSG00000000247	Lhx2	LIM homeobox protein 2 [Source:MGI Symbol;Acc:MGI:96785]	protein_coding	ENSMUST00000000253.6	0.000598974	0.173727	-3.94658	3.94658	0.156847	7.23841	46.1495	5.52824
ENSMUST00000121791.8	ENSMUSG00000002320	Tm9sf1	transmembrane 9 superfamily member 1 [Source:MGI Symbol;Acc:MGI:1921390]	protein_coding	ENSMUST00000121791.8	0.000601271	0.17375	-5.21447	5.21447	4.21797e-06	0.471764	111846	16.7712
ENSMUST00000197776.2	ENSMUSG00000042249	Grk3	G protein-coupled receptor kinase 3 [Source:MGI Symbol;Acc:MGI:87941]	protein_coding	ENSMUST00000197776.2	0.000613691	0.175534	1.54141	-1.54141	0.89673	0.117552	0.131089	-2.93138
ENSMUST00000206023.2	ENSMUSG00000004961	Syt5	synaptotagmin V [Source:MGI Symbol;Acc:MGI:1926368]	protein_coding	ENSMUST00000206023.2	0.000620314	0.175534	-2.29337	2.29337	3.4259	23.4162	6.83504	2.77295
ENSMUST00000065134.4	ENSMUSG00000089762	Ier5l	immediate early response 5-like [Source:MGI Symbol;Acc:MGI:1919750]	protein_coding	ENSMUST00000065134.4	0.00061799	0.175534	-0.928973	0.928973	2.1007	3.27865	1.56074	0.642231
ENSMUST00000093942.5	ENSMUSG00000070337	Gpr179	G protein-coupled receptor 179 [Source:MGI Symbol;Acc:MGI:2443409]	protein_coding	ENSMUST00000093942.5	0.000620896	0.175534	-0.997705	0.997705	0.201603	0.332805	1.65079	0.723156
ENSMUST00000030862.5	ENSMUSG00000029005	Draxin	dorsal inhibitory axon guidance protein [Source:MGI Symbol;Acc:MGI:1917683]	protein_coding	ENSMUST00000030862.5	0.000647618	0.176548	-1.15656	1.15656	0.104925	0.215482	2.05369	1.03822
ENSMUST00000065904.5	ENSMUSG00000053465	Hs6st3	heparan sulfate 6-O-sulfotransferase 3 [Source:MGI Symbol;Acc:MGI:1354960]	protein_coding	ENSMUST00000065904.5	0.000681854	0.176548	-1.69634	1.69634	2.99885	10.8982	3.63413	1.86161
ENSMUST00000218275.2	ENSMUSG00000039531	Zup1	zinc finger containing ubiquitin peptidase 1 [Source:MGI Symbol;Acc:MGI:1919830]	nonsense_mediated_decay	ENSMUST00000218275.2	0.000680615	0.176548	-4.61476	4.61476	0.0108341	0.55418	51.1516	5.67671
ENSMUST00000211115.2	ENSMUSG00000031628	Casp3	caspase 3 [Source:MGI Symbol;Acc:MGI:107739]	protein_coding	ENSMUST00000211115.2	0.000685351	0.176548	-0.949669	0.949669	4.50218	7.56241	1.67972	0.748224
ENSMUST00000061446.8	ENSMUSG00000043388	Tmem130	transmembrane protein 130 [Source:MGI Symbol;Acc:MGI:3607706]	protein_coding	ENSMUST00000061446.8	0.000674144	0.176548	-0.830403	0.830403	50.0522	76.1324	1.52106	0.605078
ENSMUST00000237191.2	ENSMUSG00000118202	C030017B01Rik	RIKEN cDNA C030017B01 gene [Source:MGI Symbol;Acc:MGI:1924774]	lncRNA	ENSMUST00000237191.2	0.000646415	0.176548	-1.08469	1.08469	1.5313	3.085	2.01463	1.01052
ENSMUST00000228961.2	ENSMUSG00000022577	Ly6h	lymphocyte antigen 6 complex, locus H [Source:MGI Symbol;Acc:MGI:1346030]	retained_intron	ENSMUST00000228961.2	0.000652692	0.176548	-1.24156	1.24156	1.37992	2.9665	2.14976	1.10418
ENSMUST00000166554.2	ENSMUSG00000043384	Gprasp1	G protein-coupled receptor associated sorting protein 1 [Source:MGI Symbol;Acc:MGI:1917418]	protein_coding	ENSMUST00000166554.2	0.000663598	0.176548	-0.675183	0.675183	76.162	99.6973	1.30902	0.388484
ENSMUST00000228864.2	ENSMUSG00000022337	Emc2	ER membrane protein complex subunit 2 [Source:MGI Symbol;Acc:MGI:1913986]	retained_intron	ENSMUST00000228864.2	0.000662344	0.176548	1.17355	-1.17355	1.31325	0.246736	0.187882	-2.4121
ENSMUST00000207178.2	ENSMUSG00000036111	Lmo1	LIM domain only 1 [Source:MGI Symbol;Acc:MGI:102812]	protein_coding	ENSMUST00000207178.2	0.000678071	0.176548	-1.14146	1.14146	2.80676	5.52092	1.96701	0.976005
ENSMUST00000019906.6	ENSMUSG00000019772	Vip	vasoactive intestinal polypeptide [Source:MGI Symbol;Acc:MGI:98933]	protein_coding	ENSMUST00000019906.6	0.000635564	0.176548	-5.4548	5.4548	0.0650209	12.9222	198.739	7.63473
ENSMUST00000164181.2	ENSMUSG00000090841	Myl6	myosin, light polypeptide 6, alkali, smooth muscle and non-muscle [Source:MGI Symbol;Acc:MGI:109318]	protein_coding	ENSMUST00000164181.2	0.000670704	0.176548	-0.650038	0.650038	156.232	189.27	1.21147	0.276756
ENSMUST00000024858.12	ENSMUSG00000024064	Galnt14	polypeptide N-acetylgalactosaminyltransferase 14 [Source:MGI Symbol;Acc:MGI:1918935]	protein_coding	ENSMUST00000024858.12	0.000642403	0.176548	-1.40069	1.40069	1.2437	3.33181	2.67895	1.42167
ENSMUST00000150096.8	ENSMUSG00000033295	Ptprf	protein tyrosine phosphatase, receptor type, F [Source:MGI Symbol;Acc:MGI:102695]	protein_coding	ENSMUST00000150096.8	0.000644995	0.176548	-1.95172	1.95172	1.37172	6.851	4.99447	2.32033
ENSMUST00000203914.2	ENSMUSG00000030223	Ptpro	protein tyrosine phosphatase, receptor type, O [Source:MGI Symbol;Acc:MGI:1097152]	protein_coding	ENSMUST00000203914.2	0.000672091	0.176548	5.15648	-5.15648	1.48348	0.01584	0.0106776	-6.54927
ENSMUST00000056890.10	ENSMUSG00000050503	Fbxl22	F-box and leucine-rich repeat protein 22 [Source:MGI Symbol;Acc:MGI:1921415]	protein_coding	ENSMUST00000056890.10	0.000655805	0.176548	1.01526	-1.01526	1.2069	0.286781	0.237618	-2.07328
ENSMUST00000130622.8	ENSMUSG00000034930	Rtkn	rhotekin [Source:MGI Symbol;Acc:MGI:107371]	protein_coding	ENSMUST00000130622.8	0.000684875	0.176548	-1.84023	1.84023	2.28844	8.94396	3.90832	1.96655
ENSMUST00000127206.8	ENSMUSG00000026360	Rgs2	regulator of G-protein signaling 2 [Source:MGI Symbol;Acc:MGI:1098271]	protein_coding	ENSMUST00000127206.8	0.000676492	0.176548	-0.745119	0.745119	6.38258	8.56014	1.34117	0.423495
ENSMUST00000132846.2	ENSMUSG00000071866	Ppia	peptidylprolyl isomerase A [Source:MGI Symbol;Acc:MGI:97749]	protein_coding	ENSMUST00000132846.2	0.000648246	0.176548	-0.611745	0.611745	482.762	575.115	1.1913	0.252538
ENSMUST00000056344.5	ENSMUSG00000050830	Vwc2	von Willebrand factor C domain containing 2 [Source:MGI Symbol;Acc:MGI:2442987]	protein_coding	ENSMUST00000056344.5	0.000640863	0.176548	-1.1711	1.1711	1.56582	3.36253	2.14745	1.10263
ENSMUST00000006071.14	ENSMUSG00000005917	Otx1	orthodenticle homeobox 1 [Source:MGI Symbol;Acc:MGI:97450]	protein_coding	ENSMUST00000006071.14	0.000677603	0.176548	-2.32882	2.32882	0.0881293	0.617498	7.00673	2.80874
ENSMUST00000123300.3	ENSMUSG00000047907	Tshz2	teashirt zinc finger family member 2 [Source:MGI Symbol;Acc:MGI:2153084]	protein_coding	ENSMUST00000123300.3	0.000641599	0.176548	-2.67424	2.67424	0.112237	1.1727	10.4485	3.38522
ENSMUST00000122417.2	ENSMUSG00000042938	Gm14117	predicted gene 14117 [Source:MGI Symbol;Acc:MGI:3651328]	processed_pseudogene	ENSMUST00000122417.2	0.000668988	0.176548	4.77936	-4.77936	1.71005	2.6968e-06	1.57703e-06	-19.2744
ENSMUST00000099557.10	ENSMUSG00000074923	Pak6	p21 (RAC1) activated kinase 6 [Source:MGI Symbol;Acc:MGI:2679420]	protein_coding	ENSMUST00000099557.10	0.000669809	0.176548	-3.497	3.497	0.406562	11.6915	28.7569	4.84584
ENSMUST00000033575.7	ENSMUSG00000031224	Magee2	MAGE family member E2 [Source:MGI Symbol;Acc:MGI:2148316]	protein_coding	ENSMUST00000033575.7	0.000707274	0.176956	-1.93391	1.93391	0.675379	3.33471	4.93753	2.30379
ENSMUST00000115256.2	ENSMUSG00000036699	Zcchc12	zinc finger, CCHC domain containing 12 [Source:MGI Symbol;Acc:MGI:1919943]	protein_coding	ENSMUST00000115256.2	0.000690657	0.176956	-2.27517	2.27517	1.82575	12.6424	6.92451	2.79171
ENSMUST00000194842.2	ENSMUSG00000010066	Cacna2d2	calcium channel, voltage-dependent, alpha 2/delta subunit 2 [Source:MGI Symbol;Acc:MGI:1929813]	retained_intron	ENSMUST00000194842.2	0.000699513	0.176956	1.39523	-1.39523	0.755614	0.108708	0.143868	-2.79719
ENSMUST00000146220.2	ENSMUSG00000026239	Pde6d	phosphodiesterase 6D, cGMP-specific, rod, delta [Source:MGI Symbol;Acc:MGI:1270843]	protein_coding	ENSMUST00000146220.2	0.000701206	0.176956	1.57391	-1.57391	2.59689	0.379709	0.146217	-2.77382
ENSMUST00000207197.2	ENSMUSG00000039361	Picalm	phosphatidylinositol binding clathrin assembly protein [Source:MGI Symbol;Acc:MGI:2385902]	retained_intron	ENSMUST00000207197.2	0.00070496	0.176956	1.61068	-1.61068	0.395732	0.0490137	0.123856	-3.01327
ENSMUST00000181535.9	ENSMUSG00000097767	Miat	myocardial infarction associated transcript (non-protein coding) [Source:MGI Symbol;Acc:MGI:2444886]	lncRNA	ENSMUST00000181535.9	0.00070655	0.176956	-1.17443	1.17443	0.840364	1.71927	2.04586	1.03271
ENSMUST00000098128.4	ENSMUSG00000094065	Ccl21d	chemokine (C-C motif) ligand 21D [Source:MGI Symbol;Acc:MGI:5434896]	protein_coding	ENSMUST00000098128.4	0.000699018	0.176956	5.77339	-5.77339	12.7137	0.0987644	0.00776831	-7.00818
ENSMUST00000129163.8	ENSMUSG00000039254	Pomt1	protein-O-mannosyltransferase 1 [Source:MGI Symbol;Acc:MGI:2138994]	retained_intron	ENSMUST00000129163.8	0.000695394	0.176956	-1.06726	1.06726	1.02498	1.84643	1.80143	0.849141
ENSMUST00000033473.12	ENSMUSG00000031137	Fgf13	fibroblast growth factor 13 [Source:MGI Symbol;Acc:MGI:109178]	protein_coding	ENSMUST00000033473.12	0.000719943	0.179552	-1.58393	1.58393	2.75726	10.5304	3.81917	1.93326
ENSMUST00000109159.3	ENSMUSG00000047907	Tshz2	teashirt zinc finger family member 2 [Source:MGI Symbol;Acc:MGI:2153084]	protein_coding	ENSMUST00000109159.3	0.000724842	0.180122	-2.26169	2.26169	1.08887	7.11322	6.53269	2.70768
ENSMUST00000203775.2	ENSMUSG00000030043	Tacr1	tachykinin receptor 1 [Source:MGI Symbol;Acc:MGI:98475]	protein_coding	ENSMUST00000203775.2	0.000737831	0.181129	-2.67521	2.67521	0.304012	3.27381	10.7687	3.42877
ENSMUST00000178882.2	ENSMUSG00000094293	Gm3893	predicted gene 3893 [Source:MGI Symbol;Acc:MGI:3782066]	protein_coding	ENSMUST00000178882.2	0.000735566	0.181129	4.44237	-4.44237	1.14409	1.37989e-08	1.2061e-08	-26.3051
ENSMUST00000032874.14	ENSMUSG00000030638	Sh3gl3	SH3-domain GRB2-like 3 [Source:MGI Symbol;Acc:MGI:700011]	protein_coding	ENSMUST00000032874.14	0.00076134	0.183558	-1.54104	1.54104	2.72727	8.38584	3.07482	1.6205
ENSMUST00000194134.6	ENSMUSG00000027820	Mme	membrane metallo endopeptidase [Source:MGI Symbol;Acc:MGI:97004]	protein_coding	ENSMUST00000194134.6	0.000759211	0.183558	-1.3242	1.3242	0.240374	0.590403	2.45618	1.29642
ENSMUST00000166617.8	ENSMUSG00000047428	Dlk2	delta like non-canonical Notch ligand 2 [Source:MGI Symbol;Acc:MGI:2146838]	protein_coding	ENSMUST00000166617.8	0.000753452	0.183558	-3.00202	3.00202	0.287583	4.33624	15.0782	3.9144
ENSMUST00000039008.10	ENSMUSG00000037172	Dennd11	DENN domain containing 11 [Source:MGI Symbol;Acc:MGI:2444256]	protein_coding	ENSMUST00000039008.10	0.000761518	0.183558	1.23109	-1.23109	1.29934	0.262511	0.202034	-2.30733
ENSMUST00000179766.3	ENSMUSG00000041907	Gpr45	G protein-coupled receptor 45 [Source:MGI Symbol;Acc:MGI:2135882]	protein_coding	ENSMUST00000179766.3	0.000761786	0.183558	-1.00022	1.00022	0.660198	1.22481	1.85522	0.891587
ENSMUST00000030340.15	ENSMUSG00000028603	Scp2	sterol carrier protein 2, liver [Source:MGI Symbol;Acc:MGI:98254]	protein_coding	ENSMUST00000030340.15	0.000774255	0.1852	-0.701082	0.701082	27.1729	35.2761	1.29821	0.376521
ENSMUST00000227084.2	ENSMUSG00000115191	Gm49071	predicted gene, 49071 [Source:MGI Symbol;Acc:MGI:6118455]	processed_pseudogene	ENSMUST00000227084.2	0.000782793	0.1852	3.50177	-3.50177	11.7756	0.267766	0.0227391	-5.45868
ENSMUST00000133667.2	ENSMUSG00000066551	Hmgb1	high mobility group box 1 [Source:MGI Symbol;Acc:MGI:96113]	retained_intron	ENSMUST00000133667.2	0.000780445	0.1852	2.96558	-2.96558	24.3606	0.771278	0.0316609	-4.98115
ENSMUST00000156341.2	ENSMUSG00000026632	Tatdn3	TatD DNase domain containing 3 [Source:MGI Symbol;Acc:MGI:1916222]	retained_intron	ENSMUST00000156341.2	0.000779729	0.1852	1.79072	-1.79072	4.42405	0.461407	0.104295	-3.26126
ENSMUST00000085358.12	ENSMUSG00000090626	Tex9	testis expressed gene 9 [Source:MGI Symbol;Acc:MGI:1201610]	protein_coding	ENSMUST00000085358.12	0.000782657	0.1852	-1.02356	1.02356	1.0005	1.78082	1.77993	0.831817
ENSMUST00000125009.9	ENSMUSG00000049583	Grm5	glutamate receptor, metabotropic 5 [Source:MGI Symbol;Acc:MGI:1351342]	protein_coding	ENSMUST00000125009.9	0.000792428	0.186915	-2.32689	2.32689	1.76255	12.4779	7.07944	2.82363
ENSMUST00000107214.9	ENSMUSG00000028484	Psip1	PC4 and SFRS1 interacting protein 1 [Source:MGI Symbol;Acc:MGI:2142116]	protein_coding	ENSMUST00000107214.9	0.000798349	0.187746	-0.572152	0.572152	57.7018	65.2954	1.1316	0.178367
ENSMUST00000101211.9	ENSMUSG00000020333	Acsl6	acyl-CoA synthetase long-chain family member 6 [Source:MGI Symbol;Acc:MGI:894291]	protein_coding	ENSMUST00000101211.9	0.000809103	0.189706	-1.36468	1.36468	0.398343	1.05671	2.65276	1.4075
ENSMUST00000022699.10	ENSMUSG00000022103	Gfra2	glial cell line derived neurotrophic factor family receptor alpha 2 [Source:MGI Symbol;Acc:MGI:1195462]	protein_coding	ENSMUST00000022699.10	0.000822526	0.190349	-0.793916	0.793916	12.6431	17.9602	1.42055	0.506447
ENSMUST00000202229.2	ENSMUSG00000085237	Gm15406	predicted gene 15406 [Source:MGI Symbol;Acc:MGI:3705112]	lncRNA	ENSMUST00000202229.2	0.000824001	0.190349	-3.53409	3.53409	0.0163842	0.583075	35.5876	5.1533
ENSMUST00000187042.7	ENSMUSG00000026425	Srgap2	SLIT-ROBO Rho GTPase activating protein 2 [Source:MGI Symbol;Acc:MGI:109605]	protein_coding	ENSMUST00000187042.7	0.000819323	0.190349	1.3021	-1.3021	2.18583	0.407559	0.186455	-2.4231
ENSMUST00000196283.2	ENSMUSG00000105402	Gm3716	predicted gene 3716 [Source:MGI Symbol;Acc:MGI:3781892]	lncRNA	ENSMUST00000196283.2	0.000820597	0.190349	-3.62258	3.62258	0.00898899	0.262993	29.2572	4.87072
ENSMUST00000129328.3	ENSMUSG00000039809	Gabbr2	gamma-aminobutyric acid (GABA) B receptor, 2 [Source:MGI Symbol;Acc:MGI:2386030]	processed_transcript	ENSMUST00000129328.3	0.000821186	0.190349	3.76126	-3.76126	0.429811	0.0067015	0.0155917	-6.00308
ENSMUST00000017544.9	ENSMUSG00000017400	Stac2	SH3 and cysteine rich domain 2 [Source:MGI Symbol;Acc:MGI:2144518]	protein_coding	ENSMUST00000017544.9	0.000841696	0.192747	-0.93459	0.93459	27.029	44.9255	1.66212	0.733028
ENSMUST00000135014.8	ENSMUSG00000057715	A830018L16Rik	RIKEN cDNA A830018L16 gene [Source:MGI Symbol;Acc:MGI:2444149]	protein_coding	ENSMUST00000135014.8	0.000845959	0.192747	-1.82644	1.82644	1.12402	4.78601	4.25795	2.09016
ENSMUST00000194248.2	ENSMUSG00000006395	Hyi	hydroxypyruvate isomerase (putative) [Source:MGI Symbol;Acc:MGI:1915430]	polymorphic_pseudogene	ENSMUST00000194248.2	0.000849149	0.192747	-1.88795	1.88795	0.702587	3.61895	5.15089	2.36482
ENSMUST00000238157.2	ENSMUSG00000048027	Rgmb	repulsive guidance molecule family member B [Source:MGI Symbol;Acc:MGI:1916049]	protein_coding	ENSMUST00000238157.2	0.000846767	0.192747	-1.38444	1.38444	0.579252	1.43384	2.47532	1.30762
ENSMUST00000061251.6	ENSMUSG00000072694	1500011B03Rik	RIKEN cDNA 1500011B03 gene [Source:MGI Symbol;Acc:MGI:1913486]	processed_transcript	ENSMUST00000061251.6	0.000837365	0.192747	-1.11259	1.11259	8.36752	16.8517	2.01394	1.01002
ENSMUST00000189828.2	ENSMUSG00000099696	2900052N01Rik	RIKEN cDNA 2900052N01 gene [Source:MGI Symbol;Acc:MGI:1920290]	lncRNA	ENSMUST00000189828.2	0.000860796	0.194265	-2.63974	2.63974	0.758836	8.30304	10.9418	3.45178
ENSMUST00000167484.2	ENSMUSG00000029778	Adcyap1r1	adenylate cyclase activating polypeptide 1 receptor 1 [Source:MGI Symbol;Acc:MGI:108449]	protein_coding	ENSMUST00000167484.2	0.000867923	0.19531	-1.08378	1.08378	2.32498	4.50148	1.93614	0.953182
ENSMUST00000061425.3	ENSMUSG00000054383	Pnma1	paraneoplastic antigen MA1 [Source:MGI Symbol;Acc:MGI:2180564]	protein_coding	ENSMUST00000061425.3	0.000878577	0.196018	-1.41493	1.41493	0.542898	1.54017	2.83695	1.50434
ENSMUST00000097625.10	ENSMUSG00000026335	Pam	peptidylglycine alpha-amidating monooxygenase [Source:MGI Symbol;Acc:MGI:97475]	protein_coding	ENSMUST00000097625.10	0.000874675	0.196018	-0.76561	0.76561	3.69108	5.22659	1.416	0.501826
ENSMUST00000084628.5	ENSMUSG00000046321	Hs3st2	heparan sulfate (glucosamine) 3-O-sulfotransferase 2 [Source:MGI Symbol;Acc:MGI:1333802]	protein_coding	ENSMUST00000084628.5	0.000878017	0.196018	-2.85583	2.85583	0.836382	11.1487	13.3297	3.73657
ENSMUST00000237957.2	ENSMUSG00000118168	Gm36419	predicted gene, 36419 [Source:MGI Symbol;Acc:MGI:5595578]	lncRNA	ENSMUST00000237957.2	0.000900905	0.199624	1.19451	-1.19451	0.916111	0.171338	0.187028	-2.41868
ENSMUST00000056914.7	ENSMUSG00000048186	Bend7	BEN domain containing 7 [Source:MGI Symbol;Acc:MGI:2443100]	protein_coding	ENSMUST00000056914.7	0.000913033	0.199624	-4.70073	4.70073	0.00984186	1.01424	103.054	6.68725
ENSMUST00000067602.5	ENSMUSG00000022762	Ncam2	neural cell adhesion molecule 2 [Source:MGI Symbol;Acc:MGI:97282]	protein_coding	ENSMUST00000067602.5	0.000914943	0.199624	-0.663037	0.663037	8.05916	9.95064	1.2347	0.30416
ENSMUST00000160707.2	ENSMUSG00000042453	Reln	reelin [Source:MGI Symbol;Acc:MGI:103022]	retained_intron	ENSMUST00000160707.2	0.000900076	0.199624	1.67054	-1.67054	0.371492	0.0509634	0.137186	-2.8658
ENSMUST00000133526.2	ENSMUSG00000063077	Kif1b	kinesin family member 1B [Source:MGI Symbol;Acc:MGI:108426]	retained_intron	ENSMUST00000133526.2	0.000919072	0.199926	3.48512	-3.48512	0.965322	0.0172154	0.0178338	-5.80924
ENSMUST00000219723.2	ENSMUSG00000044071	Tafa2	TAFA chemokine like family member 2 [Source:MGI Symbol;Acc:MGI:2143691]	processed_transcript	ENSMUST00000219723.2	0.000929491	0.200522	-2.08229	2.08229	0.627245	3.69147	5.88522	2.5571
ENSMUST00000107081.8	ENSMUSG00000078640	Gm11627	predicted gene 11627 [Source:MGI Symbol;Acc:MGI:3650659]	protein_coding	ENSMUST00000107081.8	0.000937996	0.200939	-3.48904	3.48904	0.0400196	1.00578	25.1321	4.65146
ENSMUST00000110853.8	ENSMUSG00000074923	Pak6	p21 (RAC1) activated kinase 6 [Source:MGI Symbol;Acc:MGI:2679420]	protein_coding	ENSMUST00000110853.8	0.000939122	0.200939	-1.9192	1.9192	0.37692	1.55368	4.12203	2.04336
ENSMUST00000218008.2	ENSMUSG00000043419	Rnf227	ring finger protein 227 [Source:MGI Symbol;Acc:MGI:1915359]	protein_coding	ENSMUST00000218008.2	0.000952463	0.203238	-0.58022	0.58022	56.3677	64.4739	1.14381	0.193846
ENSMUST00000210287.2	ENSMUSG00000031511	Arhgef7	Rho guanine nucleotide exchange factor (GEF7) [Source:MGI Symbol;Acc:MGI:1860493]	retained_intron	ENSMUST00000210287.2	0.000984211	0.203275	1.77241	-1.77241	1.15028	0.13406	0.116545	-3.10104
ENSMUST00000047922.3	ENSMUSG00000034919	Ttc22	tetratricopeptide repeat domain 22 [Source:MGI Symbol;Acc:MGI:3045307]	protein_coding	ENSMUST00000047922.3	0.000979702	0.203275	-1.49431	1.49431	0.14294	0.433812	3.03491	1.60166
ENSMUST00000094559.9	ENSMUSG00000057315	Arhgap24	Rho GTPase activating protein 24 [Source:MGI Symbol;Acc:MGI:1922647]	protein_coding	ENSMUST00000094559.9	0.000970728	0.203275	-1.67243	1.67243	0.353307	1.20934	3.42291	1.77522
ENSMUST00000065028.14	ENSMUSG00000017631	Abr	active BCR-related gene [Source:MGI Symbol;Acc:MGI:107771]	protein_coding	ENSMUST00000065028.14	0.000955461	0.203275	-1.94743	1.94743	2.91184	12.4681	4.28185	2.09823
ENSMUST00000048967.9	ENSMUSG00000037852	Cpe	carboxypeptidase E [Source:MGI Symbol;Acc:MGI:101932]	protein_coding	ENSMUST00000048967.9	0.000981383	0.203275	-0.646296	0.646296	733.397	926.625	1.26347	0.337393
ENSMUST00000121160.8	ENSMUSG00000036377	Cracd	capping protein inhibiting regulator of actin [Source:MGI Symbol;Acc:MGI:2444817]	protein_coding	ENSMUST00000121160.8	0.000986382	0.203275	-1.07292	1.07292	4.25201	8.50948	2.00128	1.00092
ENSMUST00000134235.8	ENSMUSG00000034796	Cpne7	copine VII [Source:MGI Symbol;Acc:MGI:2142747]	retained_intron	ENSMUST00000134235.8	0.00096438	0.203275	-6.73455	6.73455	0.00750594	6.71194	894.218	9.80448
ENSMUST00000181823.9	ENSMUSG00000057132	Rpgrip1	retinitis pigmentosa GTPase regulator interacting protein 1 [Source:MGI Symbol;Acc:MGI:1932134]	retained_intron	ENSMUST00000181823.9	0.000984927	0.203275	1.11814	-1.11814	0.215906	0.0487172	0.225641	-2.1479
ENSMUST00000054599.8	ENSMUSG00000050359	Sprr1a	small proline-rich protein 1A [Source:MGI Symbol;Acc:MGI:106660]	protein_coding	ENSMUST00000054599.8	0.00096218	0.203275	-3.22259	3.22259	0.0281751	0.621295	22.0512	4.46278
ENSMUST00000068394.7	ENSMUSG00000055026	Gabrg3	gamma-aminobutyric acid (GABA) A receptor, subunit gamma 3 [Source:MGI Symbol;Acc:MGI:95624]	protein_coding	ENSMUST00000068394.7	0.000969898	0.203275	-2.06841	2.06841	0.136801	0.696306	5.08991	2.34764
ENSMUST00000026548.14	ENSMUSG00000025475	Adgra1	adhesion G protein-coupled receptor A1 [Source:MGI Symbol;Acc:MGI:1277167]	protein_coding	ENSMUST00000026548.14	0.000970691	0.203275	-0.620654	0.620654	7.80946	9.61063	1.23064	0.299408
ENSMUST00000058845.9	ENSMUSG00000045763	Basp1	brain abundant, membrane attached signal protein 1 [Source:MGI Symbol;Acc:MGI:1917600]	protein_coding	ENSMUST00000058845.9	0.000999221	0.203456	-2.60825	2.60825	10.9607	109.803	10.0179	3.32451
ENSMUST00000121693.8	ENSMUSG00000024511	Rab27b	RAB27B, member RAS oncogene family [Source:MGI Symbol;Acc:MGI:1931295]	protein_coding	ENSMUST00000121693.8	0.00100025	0.203456	-0.854665	0.854665	1.12736	1.82582	1.61955	0.695593
ENSMUST00000118893.2	ENSMUSG00000082784	Gm15957	predicted gene 15957 [Source:MGI Symbol;Acc:MGI:3802074]	processed_pseudogene	ENSMUST00000118893.2	0.000996181	0.203456	2.06427	-2.06427	0.79682	0.0743324	0.0932863	-3.42219
ENSMUST00000155852.7	ENSMUSG00000060771	Tsga10	testis specific 10 [Source:MGI Symbol;Acc:MGI:2685063]	protein_coding	ENSMUST00000155852.7	0.000999416	0.203456	4.84229	-4.84229	0.442782	4.14711e-09	9.36603e-09	-26.6699
ENSMUST00000147778.9	ENSMUSG00000035640	Cbarp	calcium channel, voltage-dependent, beta subunit associated regulatory protein [Source:MGI Symbol;Acc:MGI:1354170]	nonsense_mediated_decay	ENSMUST00000147778.9	0.00099773	0.203456	-0.606653	0.606653	40.0117	48.084	1.20175	0.265134
ENSMUST00000152384.2	ENSMUSG00000084929	Foxo6os	forkhead box O6, opposite strand [Source:MGI Symbol;Acc:MGI:3028036]	lncRNA	ENSMUST00000152384.2	0.001005	0.203894	2.18694	-2.18694	0.280803	0.0173432	0.0617631	-4.01711
ENSMUST00000021332.10	ENSMUSG00000020949	Fkbp3	FK506 binding protein 3 [Source:MGI Symbol;Acc:MGI:1353460]	protein_coding	ENSMUST00000021332.10	0.0010476	0.204116	-0.637238	0.637238	83.5946	101.024	1.20849	0.27321
ENSMUST00000136018.2	ENSMUSG00000066621	Tecpr1	tectonin beta-propeller repeat containing 1 [Source:MGI Symbol;Acc:MGI:1917631]	retained_intron	ENSMUST00000136018.2	0.00102343	0.204116	1.64654	-1.64654	3.50129	0.466689	0.13329	-2.90735
ENSMUST00000079278.5	ENSMUSG00000059361	Nrsn2	neurensin 2 [Source:MGI Symbol;Acc:MGI:2684969]	protein_coding	ENSMUST00000079278.5	0.00104778	0.204116	-0.694383	0.694383	61.5019	82.2836	1.3379	0.419974
ENSMUST00000132468.2	ENSMUSG00000015697	Setdb1	SET domain, bifurcated 1 [Source:MGI Symbol;Acc:MGI:1934229]	retained_intron	ENSMUST00000132468.2	0.00102205	0.204116	1.47896	-1.47896	0.445485	0.0599353	0.134539	-2.8939
ENSMUST00000222694.2	ENSMUSG00000113989	Gm47013	predicted gene, 47013 [Source:MGI Symbol;Acc:MGI:6095694]	lncRNA	ENSMUST00000222694.2	0.0010359	0.204116	1.8198	-1.8198	2.72049	0.247008	0.0907955	-3.46123
ENSMUST00000228429.2	ENSMUSG00000019027	Dnah1	dynein, axonemal, heavy chain 1 [Source:MGI Symbol;Acc:MGI:107721]	processed_transcript	ENSMUST00000228429.2	0.00103799	0.204116	-2.17867	2.17867	0.194302	1.1972	6.16153	2.62329
ENSMUST00000204412.2	ENSMUSG00000108228	6430584L05Rik	RIKEN cDNA 6430584L05 gene [Source:MGI Symbol;Acc:MGI:5439415]	lncRNA	ENSMUST00000204412.2	0.00103346	0.204116	-2.53016	2.53016	0.0483646	0.508561	10.5151	3.3944
ENSMUST00000182056.8	ENSMUSG00000047507	Baiap3	BAI1-associated protein 3 [Source:MGI Symbol;Acc:MGI:2685783]	protein_coding	ENSMUST00000182056.8	0.0010195	0.204116	-2.12658	2.12658	0.835188	5.56409	6.66208	2.73597
ENSMUST00000176383.3	ENSMUSG00000025255	Zfhx4	zinc finger homeodomain 4 [Source:MGI Symbol;Acc:MGI:2137668]	protein_coding	ENSMUST00000176383.3	0.0010478	0.204116	-1.11802	1.11802	0.656711	1.3293	2.02418	1.01734
ENSMUST00000039568.11	ENSMUSG00000036422	Pcdh8	protocadherin 8 [Source:MGI Symbol;Acc:MGI:1306800]	protein_coding	ENSMUST00000039568.11	0.00102899	0.204116	-1.84708	1.84708	0.990359	4.12064	4.16075	2.05684
ENSMUST00000025019.9	ENSMUSG00000073433	Arhgdig	Rho GDP dissociation inhibitor (GDI) gamma [Source:MGI Symbol;Acc:MGI:108430]	protein_coding	ENSMUST00000025019.9	0.00103583	0.204116	-1.69569	1.69569	5.3467	20.4002	3.81548	1.93186
ENSMUST00000107097.9	ENSMUSG00000028575	Eqtn	equatorin, sperm acrosome associated [Source:MGI Symbol;Acc:MGI:1915003]	protein_coding	ENSMUST00000107097.9	0.00102669	0.204116	3.51406	-3.51406	0.525819	0.0117329	0.0223135	-5.48594
ENSMUST00000119405.2	ENSMUSG00000084010	Gm13302	predicted gene 13302 [Source:MGI Symbol;Acc:MGI:3705777]	unprocessed_pseudogene	ENSMUST00000119405.2	0.00102205	0.204116	3.32946	-3.32946	0.209503	0.00133911	0.00639185	-7.28955
ENSMUST00000110961.9	ENSMUSG00000037017	Zscan21	zinc finger and SCAN domain containing 21 [Source:MGI Symbol;Acc:MGI:99182]	protein_coding	ENSMUST00000110961.9	0.00101851	0.204116	1.35167	-1.35167	5.62227	1.05909	0.188374	-2.40833
ENSMUST00000129670.8	ENSMUSG00000050830	Vwc2	von Willebrand factor C domain containing 2 [Source:MGI Symbol;Acc:MGI:2442987]	nonsense_mediated_decay	ENSMUST00000129670.8	0.00104262	0.204116	-1.54207	1.54207	0.211966	0.599622	2.82886	1.50022
ENSMUST00000122464.8	ENSMUSG00000024647	Cbln2	cerebellin 2 precursor protein [Source:MGI Symbol;Acc:MGI:88282]	protein_coding	ENSMUST00000122464.8	0.00106681	0.205701	-4.85106	4.85106	0.0647793	2.76553	42.6915	5.41588
ENSMUST00000204180.2	ENSMUSG00000107525	Gm44071	predicted gene, 44071 [Source:MGI Symbol;Acc:MGI:5690463]	lncRNA	ENSMUST00000204180.2	0.00106559	0.205701	3.16588	-3.16588	2.64856	0.0654502	0.0247116	-5.33867
ENSMUST00000094161.11	ENSMUSG00000049580	Tsku	tsukushi, small leucine rich proteoglycan [Source:MGI Symbol;Acc:MGI:2443855]	protein_coding	ENSMUST00000094161.11	0.0010717	0.205701	-3.98763	3.98763	0.013032	0.235958	18.1061	4.1784
ENSMUST00000144164.9	ENSMUSG00000020268	Lyrm7	LYR motif containing 7 [Source:MGI Symbol;Acc:MGI:1922780]	protein_coding	ENSMUST00000144164.9	0.00107014	0.205701	0.853042	-0.853042	3.2285	0.958786	0.296975	-1.75158
ENSMUST00000198445.5	ENSMUSG00000063681	Crb1	crumbs family member 1, photoreceptor morphogenesis associated [Source:MGI Symbol;Acc:MGI:2136343]	protein_coding	ENSMUST00000198445.5	0.00106528	0.205701	-1.64488	1.64488	0.0313865	0.111398	3.54922	1.8275
ENSMUST00000102761.9	ENSMUSG00000017412	Cacnb4	calcium channel, voltage-dependent, beta 4 subunit [Source:MGI Symbol;Acc:MGI:103301]	protein_coding	ENSMUST00000102761.9	0.00106123	0.205701	0.763767	-0.763767	34.9444	11.0814	0.317116	-1.65692
ENSMUST00000227849.2	ENSMUSG00000037617	Spag1	sperm associated antigen 1 [Source:MGI Symbol;Acc:MGI:1349387]	retained_intron	ENSMUST00000227849.2	0.00107806	0.206415	1.07331	-1.07331	0.697709	0.154491	0.221426	-2.1751
ENSMUST00000075471.4	ENSMUSG00000059203	Il1rapl2	interleukin 1 receptor accessory protein-like 2 [Source:MGI Symbol;Acc:MGI:1913106]	protein_coding	ENSMUST00000075471.4	0.00109276	0.208211	-3.43564	3.43564	0.0142148	0.275626	19.3901	4.27725
ENSMUST00000033133.12	ENSMUSG00000030844	Rgs10	regulator of G-protein signalling 10 [Source:MGI Symbol;Acc:MGI:1915115]	protein_coding	ENSMUST00000033133.12	0.00109065	0.208211	-0.709989	0.709989	21.4051	28.2017	1.31752	0.397826
ENSMUST00000051356.12	ENSMUSG00000004056	Akt2	thymoma viral proto-oncogene 2 [Source:MGI Symbol;Acc:MGI:104874]	protein_coding	ENSMUST00000051356.12	0.00109584	0.208292	0.698342	-0.698342	43.0661	14.9187	0.346414	-1.52943
ENSMUST00000147634.8	ENSMUSG00000085389	1700003M07Rik	RIKEN cDNA 1700003M07 gene [Source:MGI Symbol;Acc:MGI:1919475]	lncRNA	ENSMUST00000147634.8	0.00110441	0.208585	-1.36622	1.36622	2.29371	6.55529	2.85794	1.51497
ENSMUST00000235964.2	ENSMUSG00000071662	Polr2g	polymerase (RNA) II (DNA directed) polypeptide G [Source:MGI Symbol;Acc:MGI:1914960]	protein_coding	ENSMUST00000235964.2	0.00110537	0.208585	-1.07018	1.07018	4.30695	7.98947	1.85502	0.891432
ENSMUST00000018614.3	ENSMUSG00000018470	Kcnab3	potassium voltage-gated channel, shaker-related subfamily, beta member 3 [Source:MGI Symbol;Acc:MGI:1336208]	protein_coding	ENSMUST00000018614.3	0.00110137	0.208585	-1.5046	1.5046	21.8389	68.6281	3.14248	1.6519
ENSMUST00000164662.8	ENSMUSG00000005045	Chd5	chromodomain helicase DNA binding protein 5 [Source:MGI Symbol;Acc:MGI:3036258]	protein_coding	ENSMUST00000164662.8	0.00111074	0.209094	-0.885995	0.885995	2.09051	3.27731	1.56771	0.648658
ENSMUST00000021617.14	ENSMUSG00000021200	Asb2	ankyrin repeat and SOCS box-containing 2 [Source:MGI Symbol;Acc:MGI:1929743]	protein_coding	ENSMUST00000021617.14	0.00112381	0.211047	-1.29252	1.29252	0.288309	0.638469	2.21453	1.147
ENSMUST00000204482.3	ENSMUSG00000023367	Tmem176a	transmembrane protein 176A [Source:MGI Symbol;Acc:MGI:1913308]	nonsense_mediated_decay	ENSMUST00000204482.3	0.00114908	0.211234	-1.3748	1.3748	0.757877	2.01363	2.65693	1.40976
ENSMUST00000021950.15	ENSMUSG00000034675	Dbn1	drebrin 1 [Source:MGI Symbol;Acc:MGI:1931838]	protein_coding	ENSMUST00000021950.15	0.00114054	0.211234	-1.52199	1.52199	7.3873	23.6701	3.20416	1.67995
ENSMUST00000115720.8	ENSMUSG00000023868	Pde10a	phosphodiesterase 10A [Source:MGI Symbol;Acc:MGI:1345143]	protein_coding	ENSMUST00000115720.8	0.00114308	0.211234	3.61306	-3.61306	0.198866	0.00451678	0.0227127	-5.46036
ENSMUST00000222620.2	ENSMUSG00000033295	Ptprf	protein tyrosine phosphatase, receptor type, F [Source:MGI Symbol;Acc:MGI:102695]	protein_coding	ENSMUST00000222620.2	0.00114718	0.211234	-2.48802	2.48802	0.626855	5.38128	8.58457	3.10175
ENSMUST00000120796.8	ENSMUSG00000052726	Kcnt2	potassium channel, subfamily T, member 2 [Source:MGI Symbol;Acc:MGI:3036273]	protein_coding	ENSMUST00000120796.8	0.00114037	0.211234	-4.09889	4.09889	0.00763403	0.211958	27.7648	4.79519
ENSMUST00000129153.2	ENSMUSG00000040061	Plcb2	phospholipase C, beta 2 [Source:MGI Symbol;Acc:MGI:107465]	retained_intron	ENSMUST00000129153.2	0.00113486	0.211234	-3.17716	3.17716	0.0436672	0.914639	20.9457	4.38858
ENSMUST00000048067.10	ENSMUSG00000036699	Zcchc12	zinc finger, CCHC domain containing 12 [Source:MGI Symbol;Acc:MGI:1919943]	protein_coding	ENSMUST00000048067.10	0.0011522	0.211312	-2.67931	2.67931	1.07583	10.1629	9.44656	3.23979
ENSMUST00000168122.2	ENSMUSG00000047793	Sned1	sushi, nidogen and EGF-like domains 1 [Source:MGI Symbol;Acc:MGI:3045960]	retained_intron	ENSMUST00000168122.2	0.00115552	0.211425	1.29571	-1.29571	4.62135	0.927635	0.200728	-2.31669
ENSMUST00000039987.4	ENSMUSG00000041272	Tox	thymocyte selection-associated high mobility group box [Source:MGI Symbol;Acc:MGI:2181659]	protein_coding	ENSMUST00000039987.4	0.00116088	0.211911	-1.70496	1.70496	0.8196	3.13228	3.82172	1.93422
ENSMUST00000210504.2	ENSMUSG00000031565	Fgfr1	fibroblast growth factor receptor 1 [Source:MGI Symbol;Acc:MGI:95522]	retained_intron	ENSMUST00000210504.2	0.00117316	0.213654	0.876338	-0.876338	2.11496	0.572771	0.270819	-1.8846
ENSMUST00000185169.2	ENSMUSG00000099025	Gm27162	predicted gene 27162 [Source:MGI Symbol;Acc:MGI:5521005]	lncRNA	ENSMUST00000185169.2	0.00117742	0.213932	1.26013	-1.26013	1.03981	0.187796	0.180607	-2.46908
ENSMUST00000154346.2	ENSMUSG00000063018	2010204K13Rik	RIKEN cDNA 2010204K13 gene [Source:MGI Symbol;Acc:MGI:1922859]	lncRNA	ENSMUST00000154346.2	0.00118261	0.214378	-1.35373	1.35373	1.83688	4.90865	2.67227	1.41807
ENSMUST00000110451.4	ENSMUSG00000044912	Syt16	synaptotagmin XVI [Source:MGI Symbol;Acc:MGI:2673872]	nonsense_mediated_decay	ENSMUST00000110451.4	0.00118999	0.215218	-1.73216	1.73216	0.965716	4.1711	4.31918	2.11076
ENSMUST00000003360.10	ENSMUSG00000003273	Car11	carbonic anhydrase 11 [Source:MGI Symbol;Acc:MGI:1336193]	protein_coding	ENSMUST00000003360.10	0.00119961	0.216458	-0.672966	0.672966	29.5577	37.8967	1.28212	0.358537
ENSMUST00000076183.12	ENSMUSG00000058498	Rnf207	ring finger protein 207 [Source:MGI Symbol;Acc:MGI:2684989]	protein_coding	ENSMUST00000076183.12	0.00120361	0.216681	-1.56171	1.56171	0.171259	0.579121	3.38155	1.75768
ENSMUST00000118340.7	ENSMUSG00000062232	Rapgef2	Rap guanine nucleotide exchange factor (GEF) 2 [Source:MGI Symbol;Acc:MGI:2659071]	protein_coding	ENSMUST00000118340.7	0.00121173	0.217359	-1.24795	1.24795	2.46995	5.73678	2.32263	1.21576
ENSMUST00000204020.2	ENSMUSG00000107585	3300002P13Rik	RIKEN cDNA 3300002P13 gene [Source:MGI Symbol;Acc:MGI:1917480]	lncRNA	ENSMUST00000204020.2	0.00121293	0.217359	-1.51254	1.51254	3.49696	10.9381	3.12788	1.64519
ENSMUST00000116102.9	ENSMUSG00000034255	Arhgap27	Rho GTPase activating protein 27 [Source:MGI Symbol;Acc:MGI:1916903]	retained_intron	ENSMUST00000116102.9	0.0012159	0.217394	-0.900334	0.900334	0.86857	1.3602	1.56602	0.647107
ENSMUST00000017610.10	ENSMUSG00000017466	Timp2	tissue inhibitor of metalloproteinase 2 [Source:MGI Symbol;Acc:MGI:98753]	protein_coding	ENSMUST00000017610.10	0.00122312	0.218186	-1.56435	1.56435	31.2587	106.56	3.40896	1.76933
ENSMUST00000102826.4	ENSMUSG00000045932	Ifit2	interferon-induced protein with tetratricopeptide repeats 2 [Source:MGI Symbol;Acc:MGI:99449]	protein_coding	ENSMUST00000102826.4	0.00123272	0.219399	-0.942529	0.942529	4.45637	7.73511	1.73574	0.795554
ENSMUST00000046274.12	ENSMUSG00000027652	Ralgapb	Ral GTPase activating protein, beta subunit (non-catalytic) [Source:MGI Symbol;Acc:MGI:2444531]	protein_coding	ENSMUST00000046274.12	0.0012388	0.219483	-0.874361	0.874361	5.92887	9.23732	1.55802	0.639716
ENSMUST00000076670.3	ENSMUSG00000063446	Plppr1	phospholipid phosphatase related 1 [Source:MGI Symbol;Acc:MGI:2445015]	protein_coding	ENSMUST00000076670.3	0.00123653	0.219483	-2.8799	2.8799	0.263412	4.0898	15.5262	3.95664
ENSMUST00000119481.2	ENSMUSG00000035653	Lrfn5	leucine rich repeat and fibronectin type III domain containing 5 [Source:MGI Symbol;Acc:MGI:2144814]	protein_coding	ENSMUST00000119481.2	0.00126607	0.220021	-0.594111	0.594111	6.5002	7.6473	1.17647	0.234466
ENSMUST00000108964.2	ENSMUSG00000078870	Gm14410	predicted gene 14410 [Source:MGI Symbol;Acc:MGI:3709158]	protein_coding	ENSMUST00000108964.2	0.0012994	0.220021	-0.808632	0.808632	9.65602	14.0227	1.45222	0.538263
ENSMUST00000228023.2	ENSMUSG00000115472	Gm49070	predicted gene, 49070 [Source:MGI Symbol;Acc:MGI:6118454]	processed_pseudogene	ENSMUST00000228023.2	0.00124888	0.220021	3.76796	-3.76796	9.59237	0.230576	0.0240374	-5.37858
ENSMUST00000077524.4	ENSMUSG00000057777	Mab21l2	mab-21-like 2 [Source:MGI Symbol;Acc:MGI:1346022]	protein_coding	ENSMUST00000077524.4	0.00129923	0.220021	3.57947	-3.57947	0.23432	0.00317339	0.013543	-6.20631
ENSMUST00000114857.2	ENSMUSG00000055653	Gpc3	glypican 3 [Source:MGI Symbol;Acc:MGI:104903]	protein_coding	ENSMUST00000114857.2	0.00126207	0.220021	-1.20254	1.20254	0.245985	0.573755	2.33248	1.22186
ENSMUST00000150381.2	ENSMUSG00000020282	Rhbdf1	rhomboid 5 homolog 1 [Source:MGI Symbol;Acc:MGI:104328]	protein_coding	ENSMUST00000150381.2	0.00130084	0.220021	3.60648	-3.60648	2.42433	0.0782103	0.0322606	-4.95408
ENSMUST00000117160.2	ENSMUSG00000031841	Cdh13	cadherin 13 [Source:MGI Symbol;Acc:MGI:99551]	protein_coding	ENSMUST00000117160.2	0.00124792	0.220021	-1.12157	1.12157	3.83906	8.17329	2.12898	1.09016
ENSMUST00000238790.2	ENSMUSG00000044912	Syt16	synaptotagmin XVI [Source:MGI Symbol;Acc:MGI:2673872]	protein_coding	ENSMUST00000238790.2	0.00126025	0.220021	-5.66228	5.66228	0.0122154	1.98542	162.533	7.34459
ENSMUST00000060700.4	ENSMUSG00000047606	Ankrd34c	ankyrin repeat domain 34C [Source:MGI Symbol;Acc:MGI:2685617]	protein_coding	ENSMUST00000060700.4	0.00128725	0.220021	-3.00141	3.00141	0.372659	6.20594	16.6531	4.05772
ENSMUST00000102795.4	ENSMUSG00000041231	Ublcp1	ubiquitin-like domain containing CTD phosphatase 1 [Source:MGI Symbol;Acc:MGI:1933105]	protein_coding	ENSMUST00000102795.4	0.00125361	0.220021	0.720054	-0.720054	43.4123	14.8516	0.342106	-1.54748
ENSMUST00000201827.2	ENSMUSG00000068748	Ptprz1	protein tyrosine phosphatase, receptor type Z, polypeptide 1 [Source:MGI Symbol;Acc:MGI:97816]	retained_intron	ENSMUST00000201827.2	0.00129279	0.220021	1.32017	-1.32017	1.06028	0.16571	0.15629	-2.6777
ENSMUST00000232804.2	ENSMUSG00000055471	Alk	anaplastic lymphoma kinase [Source:MGI Symbol;Acc:MGI:103305]	retained_intron	ENSMUST00000232804.2	0.00129093	0.220021	-2.10385	2.10385	0.0902883	0.492225	5.45171	2.44671
ENSMUST00000066791.7	ENSMUSG00000054013	Tmem179	transmembrane protein 179 [Source:MGI Symbol;Acc:MGI:2144891]	protein_coding	ENSMUST00000066791.7	0.00128192	0.220021	-1.4855	1.4855	13.2673	41.563	3.13275	1.64743
ENSMUST00000156368.2	ENSMUSG00000040687	Madd	MAP-kinase activating death domain [Source:MGI Symbol;Acc:MGI:2444672]	retained_intron	ENSMUST00000156368.2	0.00128245	0.220021	1.1732	-1.1732	4.17778	0.76824	0.183887	-2.44311
ENSMUST00000195308.2	ENSMUSG00000102401	Gm37864	predicted gene, 37864 [Source:MGI Symbol;Acc:MGI:5611092]	lncRNA	ENSMUST00000195308.2	0.00127202	0.220021	1.29043	-1.29043	0.431612	0.073579	0.170475	-2.55237
ENSMUST00000086278.7	ENSMUSG00000066829	Zfp810	zinc finger protein 810 [Source:MGI Symbol;Acc:MGI:2384563]	protein_coding	ENSMUST00000086278.7	0.0012541	0.220021	-0.643645	0.643645	4.20422	5.11732	1.21719	0.283552
ENSMUST00000053491.9	ENSMUSG00000090125	Pou3f1	POU domain, class 3, transcription factor 1 [Source:MGI Symbol;Acc:MGI:101896]	protein_coding	ENSMUST00000053491.9	0.00129771	0.220021	-0.734597	0.734597	1.82496	2.58204	1.41485	0.500648
ENSMUST00000111266.8	ENSMUSG00000068735	Trp53i11	transformation related protein 53 inducible protein 11 [Source:MGI Symbol;Acc:MGI:2670995]	protein_coding	ENSMUST00000111266.8	0.00127505	0.220021	-0.953701	0.953701	8.61683	14.5697	1.69084	0.757737
ENSMUST00000155559.8	ENSMUSG00000020614	Fam20a	FAM20A, golgi associated secretory pathway pseudokinase [Source:MGI Symbol;Acc:MGI:2388266]	nonsense_mediated_decay	ENSMUST00000155559.8	0.00128417	0.220021	1.25602	-1.25602	1.77857	0.350174	0.196885	-2.34457
ENSMUST00000213300.2	ENSMUSG00000075387	Olfr341	olfactory receptor 341 [Source:MGI Symbol;Acc:MGI:3030175]	protein_coding	ENSMUST00000213300.2	0.00127009	0.220021	1.24157	-1.24157	0.271865	0.051171	0.188222	-2.40949
ENSMUST00000142135.2	ENSMUSG00000056290	Ms4a4b	membrane-spanning 4-domains, subfamily A, member 4B [Source:MGI Symbol;Acc:MGI:1913083]	retained_intron	ENSMUST00000142135.2	0.00130843	0.220275	1.76139	-1.76139	0.286324	0.029424	0.102765	-3.28258
ENSMUST00000034408.12	ENSMUSG00000031932	Gpr83	G protein-coupled receptor 83 [Source:MGI Symbol;Acc:MGI:95712]	protein_coding	ENSMUST00000034408.12	0.00131699	0.220275	-2.19149	2.19149	0.351208	2.14212	6.09929	2.60864
ENSMUST00000190647.3	ENSMUSG00000040867	Begain	brain-enriched guanylate kinase-associated [Source:MGI Symbol;Acc:MGI:3044626]	protein_coding	ENSMUST00000190647.3	0.00131081	0.220275	-0.910544	0.910544	11.538	18.4359	1.59784	0.67612
ENSMUST00000097333.10	ENSMUSG00000003534	Ddr1	discoidin domain receptor family, member 1 [Source:MGI Symbol;Acc:MGI:99216]	protein_coding	ENSMUST00000097333.10	0.00131392	0.220275	-0.81102	0.81102	8.43846	12.5442	1.48655	0.57197
ENSMUST00000197326.2	ENSMUSG00000106296	4632404M16Rik	RIKEN cDNA 4632404M16 gene [Source:MGI Symbol;Acc:MGI:1921598]	lncRNA	ENSMUST00000197326.2	0.00132203	0.220275	2.29767	-2.29767	0.229211	0.0203206	0.0886543	-3.49567
ENSMUST00000111879.5	ENSMUSG00000032500	Dclk3	doublecortin-like kinase 3 [Source:MGI Symbol;Acc:MGI:3039580]	protein_coding	ENSMUST00000111879.5	0.00132023	0.220275	-1.15488	1.15488	1.91116	4.1918	2.19333	1.13312
ENSMUST00000028735.8	ENSMUSG00000027276	Jag1	jagged 1 [Source:MGI Symbol;Acc:MGI:1095416]	protein_coding	ENSMUST00000028735.8	0.00130549	0.220275	-0.798604	0.798604	1.55464	2.21431	1.42432	0.510277
ENSMUST00000128646.8	ENSMUSG00000054728	Phactr1	phosphatase and actin regulator 1 [Source:MGI Symbol;Acc:MGI:2659021]	protein_coding	ENSMUST00000128646.8	0.00136228	0.221366	-7.4898	7.4898	0.0222161	15.4695	696.319	9.4436
ENSMUST00000205253.2	ENSMUSG00000108079	Gm44210	predicted gene, 44210 [Source:MGI Symbol;Acc:MGI:5690602]	lncRNA	ENSMUST00000205253.2	0.00145571	0.221366	-1.32908	1.32908	1.65128	4.37186	2.64756	1.40466
ENSMUST00000166468.2	ENSMUSG00000019889	Ptprk	protein tyrosine phosphatase, receptor type, K [Source:MGI Symbol;Acc:MGI:103310]	protein_coding	ENSMUST00000166468.2	0.00144029	0.221366	-0.641983	0.641983	3.59782	4.48721	1.2472	0.318695
ENSMUST00000234143.2	ENSMUSG00000117497	1700116H05Rik	RIKEN cDNA 1700116H05 gene [Source:MGI Symbol;Acc:MGI:1920872]	lncRNA	ENSMUST00000234143.2	0.00143997	0.221366	1.3196	-1.3196	0.268706	0.0469267	0.17464	-2.51755
ENSMUST00000110115.9	ENSMUSG00000022377	Asap1	ArfGAP with SH3 domain, ankyrin repeat and PH domain1 [Source:MGI Symbol;Acc:MGI:1342335]	protein_coding	ENSMUST00000110115.9	0.0013971	0.221366	-5.21409	5.21409	0.00707852	0.700845	99.0102	6.6295
ENSMUST00000207217.2	ENSMUSG00000109178	Gm3257	predicted gene 3257 [Source:MGI Symbol;Acc:MGI:3781435]	processed_pseudogene	ENSMUST00000207217.2	0.00143525	0.221366	0.876405	-0.876405	9.34704	2.45564	0.262719	-1.92841
ENSMUST00000180610.8	ENSMUSG00000097545	Mir124a-1hg	Mir124-1 host gene (non-protein coding) [Source:MGI Symbol;Acc:MGI:2442197]	lncRNA	ENSMUST00000180610.8	0.00136866	0.221366	0.625747	-0.625747	46.9053	16.1181	0.34363	-1.54107
ENSMUST00000055815.14	ENSMUSG00000035653	Lrfn5	leucine rich repeat and fibronectin type III domain containing 5 [Source:MGI Symbol;Acc:MGI:2144814]	protein_coding	ENSMUST00000055815.14	0.00135437	0.221366	-0.961615	0.961615	0.371634	0.647786	1.74308	0.801637
ENSMUST00000080995.8	ENSMUSG00000060044	Tmem26	transmembrane protein 26 [Source:MGI Symbol;Acc:MGI:2143537]	protein_coding	ENSMUST00000080995.8	0.00145498	0.221366	-2.13591	2.13591	0.0191071	0.129115	6.75744	2.75648
ENSMUST00000135173.8	ENSMUSG00000022272	Myo10	myosin X [Source:MGI Symbol;Acc:MGI:107716]	protein_coding	ENSMUST00000135173.8	0.00147554	0.221366	-1.49951	1.49951	0.936807	2.88424	3.07879	1.62237
ENSMUST00000130465.2	ENSMUSG00000032313	Tmem266	transmembrane protein 266 [Source:MGI Symbol;Acc:MGI:2142980]	processed_transcript	ENSMUST00000130465.2	0.00145018	0.221366	2.31052	-2.31052	1.86544	0.0936196	0.0501862	-4.31656
ENSMUST00000136042.2	ENSMUSG00000098488	Pla2g4b	phospholipase A2, group IVB (cytosolic) [Source:MGI Symbol;Acc:MGI:2384819]	retained_intron	ENSMUST00000136042.2	0.00136536	0.221366	1.86108	-1.86108	1.30446	0.138928	0.106502	-3.23104
ENSMUST00000114256.2	ENSMUSG00000049556	Lingo1	leucine rich repeat and Ig domain containing 1 [Source:MGI Symbol;Acc:MGI:1915522]	protein_coding	ENSMUST00000114256.2	0.00141187	0.221366	-0.588846	0.588846	11.1447	13.1334	1.17844	0.236881
ENSMUST00000160216.8	ENSMUSG00000039488	Cntn5	contactin 5 [Source:MGI Symbol;Acc:MGI:3042287]	protein_coding	ENSMUST00000160216.8	0.00147556	0.221366	-2.43283	2.43283	0.113326	0.96214	8.49002	3.08577
ENSMUST00000029624.15	ENSMUSG00000027994	Mcub	mitochondrial calcium uniporter dominant negative beta subunit [Source:MGI Symbol;Acc:MGI:1914065]	protein_coding	ENSMUST00000029624.15	0.00142049	0.221366	-2.35569	2.35569	0.893408	6.83839	7.65428	2.93627
ENSMUST00000035983.12	ENSMUSG00000041453	Rpl21	ribosomal protein L21 [Source:MGI Symbol;Acc:MGI:1278340]	protein_coding	ENSMUST00000035983.12	0.0014325	0.221366	0.554964	-0.554964	119.105	42.806	0.359398	-1.47635
ENSMUST00000236805.2	ENSMUSG00000118075	Gm38576	predicted gene, 38576 [Source:MGI Symbol;Acc:MGI:5621461]	lncRNA	ENSMUST00000236805.2	0.0014581	0.221366	1.52745	-1.52745	9.18374	1.58952	0.17308	-2.53049
ENSMUST00000067841.8	ENSMUSG00000054667	Irs4	insulin receptor substrate 4 [Source:MGI Symbol;Acc:MGI:1338009]	protein_coding	ENSMUST00000067841.8	0.00140794	0.221366	-1.81916	1.81916	0.0336348	0.143292	4.26022	2.09093
ENSMUST00000004480.5	ENSMUSG00000004366	Sst	somatostatin [Source:MGI Symbol;Acc:MGI:98326]	protein_coding	ENSMUST00000004480.5	0.00134146	0.221366	-1.89097	1.89097	7.09889	38.4369	5.4145	2.43683
ENSMUST00000231840.2	ENSMUSG00000116760	Gm1604a	predicted gene 1604A [Source:MGI Symbol;Acc:MGI:3807545]	lncRNA	ENSMUST00000231840.2	0.00138865	0.221366	-1.7281	1.7281	2.00957	8.16471	4.06291	2.02251
ENSMUST00000200347.2	ENSMUSG00000104693	Gm42941	predicted gene 42941 [Source:MGI Symbol;Acc:MGI:5663078]	lncRNA	ENSMUST00000200347.2	0.00146046	0.221366	2.35168	-2.35168	0.900507	0.0487755	0.0541645	-4.20651
ENSMUST00000046745.7	ENSMUSG00000078921	Tgtp2	T cell specific GTPase 2 [Source:MGI Symbol;Acc:MGI:3710083]	protein_coding	ENSMUST00000046745.7	0.00135632	0.221366	-0.856178	0.856178	1.37199	2.22986	1.62527	0.70068
ENSMUST00000180623.2	ENSMUSG00000097615	Gm2061	predicted gene 2061 [Source:MGI Symbol;Acc:MGI:3780228]	lncRNA	ENSMUST00000180623.2	0.00143401	0.221366	-1.26167	1.26167	0.358383	0.898583	2.50733	1.32615
ENSMUST00000096090.3	ENSMUSG00000034362	Csta1	cystatin A1 [Source:MGI Symbol;Acc:MGI:3524930]	protein_coding	ENSMUST00000096090.3	0.001411	0.221366	2.98653	-2.98653	0.177794	0.00671046	0.0377428	-4.72765
ENSMUST00000022380.9	ENSMUSG00000021832	Psmc6	proteasome (prosome, macropain) 26S subunit, ATPase, 6 [Source:MGI Symbol;Acc:MGI:1914339]	protein_coding	ENSMUST00000022380.9	0.00139741	0.221366	-0.585643	0.585643	28.3332	32.1751	1.1356	0.183452
ENSMUST00000020002.9	ENSMUSG00000078453	Abracl	ABRA C-terminal like [Source:MGI Symbol;Acc:MGI:1920362]	protein_coding	ENSMUST00000020002.9	0.00146439	0.221366	-0.974413	0.974413	5.26572	8.79316	1.66989	0.739751
ENSMUST00000195928.2	ENSMUSG00000042249	Grk3	G protein-coupled receptor kinase 3 [Source:MGI Symbol;Acc:MGI:87941]	retained_intron	ENSMUST00000195928.2	0.00133826	0.221366	0.995761	-0.995761	3.84781	0.894786	0.232544	-2.10442
ENSMUST00000075054.10	ENSMUSG00000063887	Nlgn1	neuroligin 1 [Source:MGI Symbol;Acc:MGI:2179435]	protein_coding	ENSMUST00000075054.10	0.00136875	0.221366	-1.06736	1.06736	3.346	6.29965	1.88274	0.912835
ENSMUST00000130395.8	ENSMUSG00000040687	Madd	MAP-kinase activating death domain [Source:MGI Symbol;Acc:MGI:2444672]	retained_intron	ENSMUST00000130395.8	0.00134213	0.221366	1.17124	-1.17124	1.97294	0.384156	0.194712	-2.36059
ENSMUST00000217943.2	ENSMUSG00000019978	Epb41l2	erythrocyte membrane protein band 4.1 like 2 [Source:MGI Symbol;Acc:MGI:103009]	protein_coding	ENSMUST00000217943.2	0.00138473	0.221366	-3.4395	3.4395	0.0257284	0.862044	33.5056	5.06633
ENSMUST00000162214.2	ENSMUSG00000042096	Dao	D-amino acid oxidase [Source:MGI Symbol;Acc:MGI:94859]	retained_intron	ENSMUST00000162214.2	0.00137561	0.221366	2.80351	-2.80351	2.95136	0.15451	0.0523522	-4.25561
ENSMUST00000181515.2	ENSMUSG00000097638	Carlr	cardiac and apoptosis-related long non-coding RNA [Source:MGI Symbol;Acc:MGI:1914024]	protein_coding	ENSMUST00000181515.2	0.00146159	0.221366	-1.58714	1.58714	0.117638	0.41734	3.54767	1.82687
ENSMUST00000052286.16	ENSMUSG00000095304	Plac9a	placenta specific 9a [Source:MGI Symbol;Acc:MGI:2663998]	protein_coding	ENSMUST00000052286.16	0.00147479	0.221366	1.08794	-1.08794	8.66748	1.84748	0.213151	-2.23005
ENSMUST00000071641.5	ENSMUSG00000086583	Gm15500	predicted pseudogene 15500 [Source:MGI Symbol;Acc:MGI:3782947]	processed_transcript	ENSMUST00000071641.5	0.00134549	0.221366	-0.548309	0.548309	188.206	203.661	1.08212	0.113855
ENSMUST00000004134.11	ENSMUSG00000004032	Gstm5	glutathione S-transferase, mu 5 [Source:MGI Symbol;Acc:MGI:1309466]	protein_coding	ENSMUST00000004134.11	0.00139682	0.221366	-0.528398	0.528398	80.1044	87.3993	1.09107	0.12574
ENSMUST00000130408.2	ENSMUSG00000044221	Grsf1	G-rich RNA sequence binding factor 1 [Source:MGI Symbol;Acc:MGI:106479]	retained_intron	ENSMUST00000130408.2	0.00138822	0.221366	1.07693	-1.07693	6.05991	1.33084	0.219614	-2.18696
ENSMUST00000205066.2	ENSMUSG00000025702	Marchf8	membrane associated ring-CH-type finger 8 [Source:MGI Symbol;Acc:MGI:1919029]	retained_intron	ENSMUST00000205066.2	0.00135754	0.221366	1.41731	-1.41731	0.35728	0.0502101	0.140534	-2.831
ENSMUST00000178228.3	ENSMUSG00000045912	C2cd4c	C2 calcium-dependent domain containing 4C [Source:MGI Symbol;Acc:MGI:2685084]	protein_coding	ENSMUST00000178228.3	0.00144723	0.221366	-1.12235	1.12235	0.800043	1.71537	2.1441	1.10037
ENSMUST00000030637.14	ENSMUSG00000028833	Ncdn	neurochondrin [Source:MGI Symbol;Acc:MGI:1347351]	protein_coding	ENSMUST00000030637.14	0.00141662	0.221366	-1.10608	1.10608	154.304	311.918	2.02145	1.01539
ENSMUST00000071985.6	ENSMUSG00000040693	Slco4c1	solute carrier organic anion transporter family, member 4C1 [Source:MGI Symbol;Acc:MGI:2442784]	protein_coding	ENSMUST00000071985.6	0.00143379	0.221366	-1.48428	1.48428	0.0851662	0.253326	2.9745	1.57264
ENSMUST00000191837.6	ENSMUSG00000029108	Pcdh7	protocadherin 7 [Source:MGI Symbol;Acc:MGI:1860487]	protein_coding	ENSMUST00000191837.6	0.0014356	0.221366	-1.5475	1.5475	5.77866	17.4808	3.02506	1.59697
ENSMUST00000108846.2	ENSMUSG00000020520	Galnt10	polypeptide N-acetylgalactosaminyltransferase 10 [Source:MGI Symbol;Acc:MGI:1890480]	protein_coding	ENSMUST00000108846.2	0.00135852	0.221366	1.06111	-1.06111	0.787366	0.165576	0.210291	-2.24954
ENSMUST00000119467.2	ENSMUSG00000082292	Gm12250	predicted gene 12250 [Source:MGI Symbol;Acc:MGI:3649299]	processed_pseudogene	ENSMUST00000119467.2	0.00142292	0.221366	-1.1866	1.1866	0.683324	1.68362	2.46387	1.30093
ENSMUST00000015391.10	ENSMUSG00000015247	Nipsnap3b	nipsnap homolog 3B [Source:MGI Symbol;Acc:MGI:1913786]	protein_coding	ENSMUST00000015391.10	0.00138855	0.221366	-0.780219	0.780219	6.50856	9.87587	1.51737	0.601568
ENSMUST00000107793.8	ENSMUSG00000020866	Cacna1g	calcium channel, voltage-dependent, T type, alpha 1G subunit [Source:MGI Symbol;Acc:MGI:1201678]	protein_coding	ENSMUST00000107793.8	0.00134033	0.221366	-4.57789	4.57789	0.0131684	0.670715	50.9338	5.67055
ENSMUST00000121839.2	ENSMUSG00000066129	Kndc1	kinase non-catalytic C-lobe domain (KIND) containing 1 [Source:MGI Symbol;Acc:MGI:1923734]	protein_coding	ENSMUST00000121839.2	0.00144967	0.221366	1.58945	-1.58945	1.02307	0.166434	0.162681	-2.61988
ENSMUST00000057631.12	ENSMUSG00000038351	Sgsm2	small G protein signaling modulator 2 [Source:MGI Symbol;Acc:MGI:2144695]	protein_coding	ENSMUST00000057631.12	0.0014454	0.221366	-0.778824	0.778824	6.46728	9.20274	1.42297	0.508905
ENSMUST00000109157.2	ENSMUSG00000047907	Tshz2	teashirt zinc finger family member 2 [Source:MGI Symbol;Acc:MGI:2153084]	protein_coding	ENSMUST00000109157.2	0.00137822	0.221366	-2.06955	2.06955	1.00399	5.78429	5.7613	2.52639
ENSMUST00000110906.9	ENSMUSG00000027210	Meis2	Meis homeobox 2 [Source:MGI Symbol;Acc:MGI:108564]	protein_coding	ENSMUST00000110906.9	0.00141903	0.221366	-2.82474	2.82474	0.821924	10.0485	12.2256	3.61183
ENSMUST00000134490.8	ENSMUSG00000001786	Fbxo7	F-box protein 7 [Source:MGI Symbol;Acc:MGI:1917004]	processed_transcript	ENSMUST00000134490.8	0.00148889	0.222266	-0.886772	0.886772	0.82405	1.25624	1.52447	0.608306
ENSMUST00000113830.11	ENSMUSG00000026799	Med27	mediator complex subunit 27 [Source:MGI Symbol;Acc:MGI:1916225]	protein_coding	ENSMUST00000113830.11	0.00148569	0.222266	1.58708	-1.58708	0.677196	0.0800919	0.11827	-3.07984
ENSMUST00000053922.12	ENSMUSG00000045648	Vwc2l	von Willebrand factor C domain-containing protein 2-like [Source:MGI Symbol;Acc:MGI:2444069]	protein_coding	ENSMUST00000053922.12	0.00149008	0.222266	-2.19015	2.19015	0.151836	0.856636	5.64184	2.49616
ENSMUST00000022007.8	ENSMUSG00000021534	1700001L19Rik	RIKEN cDNA 1700001L19 gene [Source:MGI Symbol;Acc:MGI:1916565]	protein_coding	ENSMUST00000022007.8	0.00150255	0.222432	-2.39489	2.39489	0.151876	0.989658	6.51624	2.70404
ENSMUST00000121963.3	ENSMUSG00000032572	Col6a4	collagen, type VI, alpha 4 [Source:MGI Symbol;Acc:MGI:1915803]	protein_coding	ENSMUST00000121963.3	0.00150007	0.222432	-1.85297	1.85297	0.0169237	0.0798262	4.71682	2.23781
ENSMUST00000126648.8	ENSMUSG00000027598	Itch	itchy, E3 ubiquitin protein ligase [Source:MGI Symbol;Acc:MGI:1202301]	retained_intron	ENSMUST00000126648.8	0.00149798	0.222432	1.14744	-1.14744	1.27511	0.262745	0.206057	-2.27889
ENSMUST00000179526.2	ENSMUSG00000046593	Tmem215	transmembrane protein 215 [Source:MGI Symbol;Acc:MGI:2444167]	protein_coding	ENSMUST00000179526.2	0.00149503	0.222432	-3.35222	3.35222	0.0132831	0.308979	23.2611	4.53985
ENSMUST00000138603.9	ENSMUSG00000006930	Hap1	huntingtin-associated protein 1 [Source:MGI Symbol;Acc:MGI:1261831]	protein_coding	ENSMUST00000138603.9	0.00150553	0.222453	-1.36292	1.36292	30.7087	81.8424	2.66512	1.4142
ENSMUST00000173765.2	ENSMUSG00000092549	Gm20491	predicted gene 20491 [Source:MGI Symbol;Acc:MGI:5141956]	processed_pseudogene	ENSMUST00000173765.2	0.00152795	0.222682	1.89714	-1.89714	0.735314	0.0543382	0.0738979	-3.75832
ENSMUST00000128869.8	ENSMUSG00000046709	Mapk10	mitogen-activated protein kinase 10 [Source:MGI Symbol;Acc:MGI:1346863]	protein_coding	ENSMUST00000128869.8	0.00152401	0.222682	1.04106	-1.04106	1.02034	0.232907	0.228264	-2.13122
ENSMUST00000169897.2	ENSMUSG00000038843	Gcnt1	glucosaminyl (N-acetyl) transferase 1, core 2 [Source:MGI Symbol;Acc:MGI:95676]	protein_coding	ENSMUST00000169897.2	0.00153268	0.222682	-1.38518	1.38518	0.377791	0.92017	2.43566	1.28431
ENSMUST00000129054.8	ENSMUSG00000041231	Ublcp1	ubiquitin-like domain containing CTD phosphatase 1 [Source:MGI Symbol;Acc:MGI:1933105]	processed_transcript	ENSMUST00000129054.8	0.00152856	0.222682	-3.20787	3.20787	1.41635	14.8916	10.5141	3.39425
ENSMUST00000174857.8	ENSMUSG00000020185	E2f7	E2F transcription factor 7 [Source:MGI Symbol;Acc:MGI:1289147]	protein_coding	ENSMUST00000174857.8	0.00151928	0.222682	1.12108	-1.12108	1.45545	0.279198	0.19183	-2.3821
ENSMUST00000133554.2	ENSMUSG00000052133	Sema5b	sema domain, seven thrombospondin repeats (type 1 and type 1-like), transmembrane domain (TM) and short cytoplasmic domain, (semaphorin) 5B [Source:MGI Symbol;Acc:MGI:107555]	retained_intron	ENSMUST00000133554.2	0.00152098	0.222682	-1.09987	1.09987	0.181961	0.336811	1.85101	0.888311
ENSMUST00000074225.11	ENSMUSG00000022212	Cpne6	copine VI [Source:MGI Symbol;Acc:MGI:1334445]	protein_coding	ENSMUST00000074225.11	0.00151535	0.222682	-3.19193	3.19193	2.09982	45.7987	21.8107	4.44697
ENSMUST00000167404.8	ENSMUSG00000023952	Gtpbp2	GTP binding protein 2 [Source:MGI Symbol;Acc:MGI:1860138]	retained_intron	ENSMUST00000167404.8	0.00152517	0.222682	1.0819	-1.0819	3.45846	0.772561	0.223383	-2.16241
ENSMUST00000207617.2	ENSMUSG00000035314	Gdpd5	glycerophosphodiester phosphodiesterase domain containing 5 [Source:MGI Symbol;Acc:MGI:2686926]	protein_coding	ENSMUST00000207617.2	0.00153147	0.222682	-1.16587	1.16587	2.0797	4.18755	2.01354	1.00973
ENSMUST00000048790.7	ENSMUSG00000033361	Prrg3	proline rich Gla (G-carboxyglutamic acid) 3 (transmembrane) [Source:MGI Symbol;Acc:MGI:2685214]	protein_coding	ENSMUST00000048790.7	0.00154045	0.222837	-0.768388	0.768388	4.15438	5.82007	1.40095	0.486401
ENSMUST00000228755.2	ENSMUSG00000115311	Gm35823	predicted gene, 35823 [Source:MGI Symbol;Acc:MGI:5594982]	lncRNA	ENSMUST00000228755.2	0.00154032	0.222837	-2.4489	2.4489	0.0252731	0.236895	9.37343	3.22858
ENSMUST00000130416.2	ENSMUSG00000085444	Gm13936	predicted gene 13936 [Source:MGI Symbol;Acc:MGI:3651878]	lncRNA	ENSMUST00000130416.2	0.00154228	0.222837	1.26773	-1.26773	1.83051	0.324801	0.177437	-2.49462
ENSMUST00000030417.10	ENSMUSG00000006699	Cdc42	cell division cycle 42 [Source:MGI Symbol;Acc:MGI:106211]	protein_coding	ENSMUST00000030417.10	0.0015699	0.223936	-0.602117	0.602117	88.4052	102.573	1.16026	0.214448
ENSMUST00000199175.2	ENSMUSG00000042096	Dao	D-amino acid oxidase [Source:MGI Symbol;Acc:MGI:94859]	protein_coding	ENSMUST00000199175.2	0.00156234	0.223936	4.1247	-4.1247	2.8712	0.081797	0.0284888	-5.13346
ENSMUST00000028320.14	ENSMUSG00000026950	Neb	nebulin [Source:MGI Symbol;Acc:MGI:97292]	protein_coding	ENSMUST00000028320.14	0.00156725	0.223936	0.723659	-0.723659	5.36291	1.74242	0.324902	-1.62192
ENSMUST00000236673.2	ENSMUSG00000024597	Slc12a2	solute carrier family 12, member 2 [Source:MGI Symbol;Acc:MGI:101924]	retained_intron	ENSMUST00000236673.2	0.00157673	0.224092	0.876887	-0.876887	0.748353	0.198341	0.265036	-1.91574
ENSMUST00000034912.6	ENSMUSG00000032356	Rasgrf1	RAS protein-specific guanine nucleotide-releasing factor 1 [Source:MGI Symbol;Acc:MGI:99694]	protein_coding	ENSMUST00000034912.6	0.00157964	0.2241	-0.759859	0.759859	73.5094	103.874	1.41307	0.49883
ENSMUST00000102805.4	ENSMUSG00000090176	Cd200r2	Cd200 receptor 2 [Source:MGI Symbol;Acc:MGI:3042847]	protein_coding	ENSMUST00000102805.4	0.00159519	0.224108	1.34316	-1.34316	0.677804	0.101589	0.149879	-2.73813
ENSMUST00000154467.8	ENSMUSG00000024843	Chka	choline kinase alpha [Source:MGI Symbol;Acc:MGI:107760]	retained_intron	ENSMUST00000154467.8	0.00159164	0.224108	0.828237	-0.828237	3.31458	0.930363	0.280688	-1.83296
ENSMUST00000114507.10	ENSMUSG00000052139	Babam2	BRISC and BRCA1 A complex member 2 [Source:MGI Symbol;Acc:MGI:1333875]	protein_coding	ENSMUST00000114507.10	0.00158769	0.224108	-4.9444	4.9444	0.00033987	0.775276	2281.1	11.1555
ENSMUST00000180414.2	ENSMUSG00000097642	Gm26866	predicted gene, 26866 [Source:MGI Symbol;Acc:MGI:5477360]	processed_pseudogene	ENSMUST00000180414.2	0.00159687	0.224108	2.5562	-2.5562	0.83855	0.028351	0.0338096	-4.88643
ENSMUST00000147122.2	ENSMUSG00000039943	Plcb4	phospholipase C, beta 4 [Source:MGI Symbol;Acc:MGI:107464]	processed_transcript	ENSMUST00000147122.2	0.00158868	0.224108	1.91255	-1.91255	3.39079	0.261558	0.0771377	-3.69642
ENSMUST00000114043.2	ENSMUSG00000036160	Surf6	surfeit gene 6 [Source:MGI Symbol;Acc:MGI:98447]	protein_coding	ENSMUST00000114043.2	0.00158664	0.224108	4.50204	-4.50204	1.33925	7.53306e-05	5.62484e-05	-14.1178
ENSMUST00000218276.2	ENSMUSG00000019889	Ptprk	protein tyrosine phosphatase, receptor type, K [Source:MGI Symbol;Acc:MGI:103310]	protein_coding	ENSMUST00000218276.2	0.00160488	0.224315	-0.895702	0.895702	2.20291	3.55191	1.61237	0.689183
ENSMUST00000226643.2	ENSMUSG00000115810	Gm49066	predicted gene, 49066 [Source:MGI Symbol;Acc:MGI:6118447]	lncRNA	ENSMUST00000226643.2	0.00160755	0.224315	-0.956841	0.956841	1.48075	2.42632	1.63858	0.712445
ENSMUST00000238423.2	ENSMUSG00000078490	Cfap74	cilia and flagella associated protein 74 [Source:MGI Symbol;Acc:MGI:1917130]	protein_coding	ENSMUST00000238423.2	0.0016098	0.224315	1.13003	-1.13003	1.09732	0.237864	0.216769	-2.20577
ENSMUST00000214537.2	ENSMUSG00000109528	Olfr1309	olfactory receptor 1309 [Source:MGI Symbol;Acc:MGI:3031143]	protein_coding	ENSMUST00000214537.2	0.00160605	0.224315	0.952141	-0.952141	1.3111	0.33244	0.253558	-1.97961
ENSMUST00000025805.8	ENSMUSG00000024873	Cnih2	cornichon family AMPA receptor auxiliary protein 2 [Source:MGI Symbol;Acc:MGI:1277225]	protein_coding	ENSMUST00000025805.8	0.00161602	0.224384	-0.804417	0.804417	38.2286	56.079	1.46694	0.552806
ENSMUST00000068456.8	ENSMUSG00000055078	Gabra5	gamma-aminobutyric acid (GABA) A receptor, subunit alpha 5 [Source:MGI Symbol;Acc:MGI:95617]	protein_coding	ENSMUST00000068456.8	0.00161388	0.224384	-4.13546	4.13546	0.177668	10.2003	57.4119	5.84328
ENSMUST00000086195.7	ENSMUSG00000066797	Zfp648	zinc finger protein 648 [Source:MGI Symbol;Acc:MGI:2685049]	protein_coding	ENSMUST00000086195.7	0.00163406	0.224427	-1.30104	1.30104	0.129838	0.318062	2.44969	1.2926
ENSMUST00000219367.2	ENSMUSG00000073000	Gm10451	predicted gene 10451 [Source:MGI Symbol;Acc:MGI:3641898]	lncRNA	ENSMUST00000219367.2	0.00163605	0.224427	-1.92159	1.92159	0.216035	1.18851	5.50146	2.45981
ENSMUST00000035695.10	ENSMUSG00000041534	Rbp3	retinol binding protein 3, interstitial [Source:MGI Symbol;Acc:MGI:97878]	protein_coding	ENSMUST00000035695.10	0.00163926	0.224427	3.20953	-3.20953	0.0743353	0.00293834	0.0395281	-4.66098
ENSMUST00000187564.2	ENSMUSG00000100980	Gm29100	predicted gene 29100 [Source:MGI Symbol;Acc:MGI:5579806]	lncRNA	ENSMUST00000187564.2	0.00162392	0.224427	-3.19519	3.19519	0.00442166	0.151203	34.1959	5.09575
ENSMUST00000143180.8	ENSMUSG00000032507	Fbxl2	F-box and leucine-rich repeat protein 2 [Source:MGI Symbol;Acc:MGI:1919429]	nonsense_mediated_decay	ENSMUST00000143180.8	0.00163849	0.224427	-0.750253	0.750253	2.37151	3.2723	1.37984	0.4645
ENSMUST00000101191.10	ENSMUSG00000054920	Klhl5	kelch-like 5 [Source:MGI Symbol;Acc:MGI:1919028]	protein_coding	ENSMUST00000101191.10	0.00163451	0.224427	-0.727699	0.727699	5.73832	7.65503	1.33402	0.415782
ENSMUST00000090554.11	ENSMUSG00000068735	Trp53i11	transformation related protein 53 inducible protein 11 [Source:MGI Symbol;Acc:MGI:2670995]	protein_coding	ENSMUST00000090554.11	0.00163775	0.224427	-0.920913	0.920913	19.1035	31.756	1.66231	0.73319
ENSMUST00000031276.15	ENSMUSG00000089809	Rasgef1b	RasGEF domain family, member 1B [Source:MGI Symbol;Acc:MGI:2443755]	protein_coding	ENSMUST00000031276.15	0.0016343	0.224427	-5.84076	5.84076	0.0646917	3.47546	53.7234	5.74748
ENSMUST00000054551.3	ENSMUSG00000046999	1110032F04Rik	RIKEN cDNA 1110032F04 gene [Source:MGI Symbol;Acc:MGI:1915975]	protein_coding	ENSMUST00000054551.3	0.00181315	0.224539	-2.2284	2.2284	0.236628	1.57398	6.65171	2.73373
ENSMUST00000221539.2	ENSMUSG00000113536	Gm49327	predicted gene, 49327 [Source:MGI Symbol;Acc:MGI:6121512]	processed_transcript	ENSMUST00000221539.2	0.00170334	0.224539	-0.949438	0.949438	0.643882	1.0522	1.63416	0.708546
ENSMUST00000100337.10	ENSMUSG00000033060	Lmo7	LIM domain only 7 [Source:MGI Symbol;Acc:MGI:1353586]	protein_coding	ENSMUST00000100337.10	0.00178826	0.224539	-1.74838	1.74838	0.186965	0.693903	3.71141	1.89197
ENSMUST00000032138.15	ENSMUSG00000030057	Cnbp	cellular nucleic acid binding protein [Source:MGI Symbol;Acc:MGI:88431]	protein_coding	ENSMUST00000032138.15	0.001847	0.224539	-0.592814	0.592814	19.0416	22.7819	1.19643	0.258732
ENSMUST00000033591.6	ENSMUSG00000031239	Itm2a	integral membrane protein 2A [Source:MGI Symbol;Acc:MGI:107706]	protein_coding	ENSMUST00000033591.6	0.00183253	0.224539	-0.808152	0.808152	22.6492	31.3136	1.38255	0.46733
ENSMUST00000069064.7	ENSMUSG00000041774	Ydjc	YdjC homolog (bacterial) [Source:MGI Symbol;Acc:MGI:1916351]	protein_coding	ENSMUST00000069064.7	0.00174364	0.224539	-0.933264	0.933264	3.12716	5.46714	1.74828	0.805934
ENSMUST00000169803.5	ENSMUSG00000071636	Rimbp3	RIMS binding protein 3 [Source:MGI Symbol;Acc:MGI:2685449]	protein_coding	ENSMUST00000169803.5	0.00179465	0.224539	-0.843509	0.843509	0.255489	0.389788	1.52565	0.609427
ENSMUST00000129100.8	ENSMUSG00000025089	Gfra1	glial cell line derived neurotrophic factor family receptor alpha 1 [Source:MGI Symbol;Acc:MGI:1100842]	protein_coding	ENSMUST00000129100.8	0.00167061	0.224539	-1.49384	1.49384	0.652484	1.89675	2.90697	1.53951
ENSMUST00000025000.4	ENSMUSG00000024172	St6gal2	beta galactoside alpha 2,6 sialyltransferase 2 [Source:MGI Symbol;Acc:MGI:2445190]	protein_coding	ENSMUST00000025000.4	0.00174744	0.224539	-1.42837	1.42837	0.698153	2.09914	3.0067	1.58818
ENSMUST00000185184.2	ENSMUSG00000099032	Tcf24	transcription factor 24 [Source:MGI Symbol;Acc:MGI:3780500]	protein_coding	ENSMUST00000185184.2	0.00181889	0.224539	-1.58841	1.58841	0.091612	0.328104	3.58145	1.84054
ENSMUST00000059452.6	ENSMUSG00000050600	Zfp831	zinc finger protein 831 [Source:MGI Symbol;Acc:MGI:3641861]	protein_coding	ENSMUST00000059452.6	0.0018437	0.224539	-4.79171	4.79171	0.0239798	3.4665	144.559	7.17551
ENSMUST00000238807.2	ENSMUSG00000008153	Clstn3	calsyntenin 3 [Source:MGI Symbol;Acc:MGI:2178323]	protein_coding	ENSMUST00000238807.2	0.00183961	0.224539	1.31119	-1.31119	2.18686	0.428784	0.196073	-2.35054
ENSMUST00000225182.2	ENSMUSG00000045875	Adra1a	adrenergic receptor, alpha 1a [Source:MGI Symbol;Acc:MGI:104773]	protein_coding	ENSMUST00000225182.2	0.00175806	0.224539	-2.25118	2.25118	0.0603243	0.381211	6.31936	2.65978
ENSMUST00000132896.3	ENSMUSG00000027977	Ndst3	N-deacetylase/N-sulfotransferase (heparan glucosaminyl) 3 [Source:MGI Symbol;Acc:MGI:1932544]	processed_transcript	ENSMUST00000132896.3	0.00165001	0.224539	3.24697	-3.24697	2.88642	0.11597	0.0401779	-4.63745
ENSMUST00000161487.8	ENSMUSG00000034613	Ppm1h	protein phosphatase 1H (PP2C domain containing) [Source:MGI Symbol;Acc:MGI:2442087]	protein_coding	ENSMUST00000161487.8	0.00173361	0.224539	1.24688	-1.24688	0.475983	0.0931625	0.195727	-2.35309
ENSMUST00000103006.4	ENSMUSG00000073293	Nudt10	nudix (nucleoside diphosphate linked moiety X)-type motif 10 [Source:MGI Symbol;Acc:MGI:2147931]	protein_coding	ENSMUST00000103006.4	0.00177371	0.224539	-0.699346	0.699346	10.285	13.2093	1.28432	0.361009
ENSMUST00000036497.16	ENSMUSG00000002997	Prkar2b	protein kinase, cAMP dependent regulatory, type II beta [Source:MGI Symbol;Acc:MGI:97760]	protein_coding	ENSMUST00000036497.16	0.00182965	0.224539	-0.886431	0.886431	8.08084	12.9529	1.60292	0.680698
ENSMUST00000227181.2	ENSMUSG00000006522	Itih3	inter-alpha trypsin inhibitor, heavy chain 3 [Source:MGI Symbol;Acc:MGI:96620]	retained_intron	ENSMUST00000227181.2	0.00167192	0.224539	0.746423	-0.746423	5.38994	1.7361	0.322099	-1.63442
ENSMUST00000014777.9	ENSMUSG00000052560	Cpne8	copine VIII [Source:MGI Symbol;Acc:MGI:1914121]	protein_coding	ENSMUST00000014777.9	0.00180024	0.224539	-0.965433	0.965433	10.88	17.6121	1.61875	0.694882
ENSMUST00000122912.8	ENSMUSG00000044647	Csrnp3	cysteine-serine-rich nuclear protein 3 [Source:MGI Symbol;Acc:MGI:1925021]	protein_coding	ENSMUST00000122912.8	0.00169671	0.224539	-0.734833	0.734833	6.53033	8.82464	1.35133	0.434382
ENSMUST00000029722.7	ENSMUSG00000028081	Rps3a1	ribosomal protein S3A1 [Source:MGI Symbol;Acc:MGI:1202063]	protein_coding	ENSMUST00000029722.7	0.00171236	0.224539	-0.535226	0.535226	270.956	287.643	1.06158	0.0862199
ENSMUST00000160075.2	ENSMUSG00000038722	Bud31	BUD31 homolog [Source:MGI Symbol;Acc:MGI:2141291]	protein_coding	ENSMUST00000160075.2	0.00175425	0.224539	-0.948864	0.948864	2.00646	3.17789	1.58383	0.663416
ENSMUST00000161566.8	ENSMUSG00000030098	Grip2	glutamate receptor interacting protein 2 [Source:MGI Symbol;Acc:MGI:2681173]	nonsense_mediated_decay	ENSMUST00000161566.8	0.00167826	0.224539	-2.36628	2.36628	0.461501	3.62622	7.85745	2.97406
ENSMUST00000124143.2	ENSMUSG00000046844	Vat1l	vesicle amine transport protein 1 like [Source:MGI Symbol;Acc:MGI:2142534]	retained_intron	ENSMUST00000124143.2	0.00183163	0.224539	2.31911	-2.31911	0.180326	0.0109816	0.0608984	-4.03745
ENSMUST00000155358.3	ENSMUSG00000049583	Grm5	glutamate receptor, metabotropic 5 [Source:MGI Symbol;Acc:MGI:1351342]	protein_coding	ENSMUST00000155358.3	0.00171588	0.224539	-2.77738	2.77738	0.261927	2.32542	8.87812	3.15025
ENSMUST00000147663.8	ENSMUSG00000052581	Lrrtm4	leucine rich repeat transmembrane neuronal 4 [Source:MGI Symbol;Acc:MGI:2389180]	protein_coding	ENSMUST00000147663.8	0.00174881	0.224539	-1.42134	1.42134	1.64346	5.24697	3.19263	1.67475
ENSMUST00000182212.3	ENSMUSG00000032826	Ank2	ankyrin 2, brain [Source:MGI Symbol;Acc:MGI:88025]	retained_intron	ENSMUST00000182212.3	0.00179122	0.224539	0.959233	-0.959233	1.32899	0.319847	0.240669	-2.05488
ENSMUST00000108493.3	ENSMUSG00000078794	Dact3	dishevelled-binding antagonist of beta-catenin 3 [Source:MGI Symbol;Acc:MGI:3654828]	protein_coding	ENSMUST00000108493.3	0.00182014	0.224539	-0.667845	0.667845	30.1606	38.4232	1.27395	0.34931
ENSMUST00000196693.5	ENSMUSG00000072769	Gm10419	predicted gene 10419 [Source:MGI Symbol;Acc:MGI:3642823]	lncRNA	ENSMUST00000196693.5	0.00174272	0.224539	-0.809774	0.809774	4.59873	6.84878	1.48928	0.574614
ENSMUST00000223640.3	ENSMUSG00000021765	Fst	follistatin [Source:MGI Symbol;Acc:MGI:95586]	protein_coding	ENSMUST00000223640.3	0.00178277	0.224539	-4.20541	4.20541	0.0299761	1.41429	47.1806	5.56012
ENSMUST00000206521.3	ENSMUSG00000108448	Gm21269	predicted gene, 21269 [Source:MGI Symbol;Acc:MGI:5434624]	lncRNA	ENSMUST00000206521.3	0.00169797	0.224539	1.01491	-1.01491	0.105331	0.0244628	0.232248	-2.10626
ENSMUST00000034413.8	ENSMUSG00000031937	Vstm5	V-set and transmembrane domain containing 5 [Source:MGI Symbol;Acc:MGI:1916387]	protein_coding	ENSMUST00000034413.8	0.00184881	0.224539	-1.68724	1.68724	1.14585	4.6506	4.05864	2.021
ENSMUST00000113059.8	ENSMUSG00000032363	Adamts7	a disintegrin-like and metallopeptidase (reprolysin type) with thrombospondin type 1 motif, 7 [Source:MGI Symbol;Acc:MGI:1347346]	protein_coding	ENSMUST00000113059.8	0.00182267	0.224539	-3.92107	3.92107	0.00512764	0.118874	23.183	4.535
ENSMUST00000238357.2	ENSMUSG00000097451	Rian	RNA imprinted and accumulated in nucleus [Source:MGI Symbol;Acc:MGI:1922995]	lncRNA	ENSMUST00000238357.2	0.00165548	0.224539	-0.728909	0.728909	5.19249	6.74332	1.29867	0.377032
ENSMUST00000112540.8	ENSMUSG00000066613	Zfp932	zinc finger protein 932 [Source:MGI Symbol;Acc:MGI:1916754]	protein_coding	ENSMUST00000112540.8	0.00169827	0.224539	-1.01271	1.01271	1.31574	2.50638	1.90492	0.929734
ENSMUST00000131688.8	ENSMUSG00000035596	Mboat7	membrane bound O-acyltransferase domain containing 7 [Source:MGI Symbol;Acc:MGI:1924832]	retained_intron	ENSMUST00000131688.8	0.00180803	0.224539	-0.579873	0.579873	11.0518	13.1766	1.19226	0.253698
ENSMUST00000145662.9	ENSMUSG00000029055	Plch2	phospholipase C, eta 2 [Source:MGI Symbol;Acc:MGI:2443078]	protein_coding	ENSMUST00000145662.9	0.00167909	0.224539	1.28171	-1.28171	4.7204	0.961415	0.203672	-2.29568
ENSMUST00000134859.8	ENSMUSG00000031337	Mtm1	X-linked myotubular myopathy gene 1 [Source:MGI Symbol;Acc:MGI:1099452]	retained_intron	ENSMUST00000134859.8	0.00184276	0.224539	1.56465	-1.56465	0.282911	0.0354485	0.125299	-2.99655
ENSMUST00000020964.7	ENSMUSG00000020635	Fkbp1b	FK506 binding protein 1b [Source:MGI Symbol;Acc:MGI:1336205]	protein_coding	ENSMUST00000020964.7	0.0018124	0.224539	-0.741992	0.741992	10.4828	14.5691	1.38981	0.474883
ENSMUST00000053034.6	ENSMUSG00000051721	Wdcp	WD repeat and coiled coil containing [Source:MGI Symbol;Acc:MGI:3040699]	protein_coding	ENSMUST00000053034.6	0.00175311	0.224539	0.923444	-0.923444	1.03174	0.252605	0.244833	-2.03013
ENSMUST00000001040.7	ENSMUSG00000001014	Icam4	intercellular adhesion molecule 4, Landsteiner-Wiener blood group [Source:MGI Symbol;Acc:MGI:1925619]	protein_coding	ENSMUST00000001040.7	0.00177137	0.224539	-3.65803	3.65803	0.0153505	0.604552	39.3832	5.29951
ENSMUST00000216747.2	ENSMUSG00000095401	Olfr804	olfactory receptor 804 [Source:MGI Symbol;Acc:MGI:3030638]	processed_transcript	ENSMUST00000216747.2	0.0017288	0.224539	0.996177	-0.996177	0.711361	0.16853	0.236911	-2.07758
ENSMUST00000156821.8	ENSMUSG00000030002	Dusp11	dual specificity phosphatase 11 (RNA/RNP complex 1-interacting) [Source:MGI Symbol;Acc:MGI:1919352]	processed_transcript	ENSMUST00000156821.8	0.00171677	0.224539	1.03276	-1.03276	9.57508	2.34454	0.244859	-2.02998
ENSMUST00000206928.2	ENSMUSG00000078810	Gp6	glycoprotein 6 (platelet) [Source:MGI Symbol;Acc:MGI:1889810]	protein_coding	ENSMUST00000206928.2	0.00177563	0.224539	1.49303	-1.49303	0.102358	0.0140514	0.137277	-2.86484
ENSMUST00000049074.13	ENSMUSG00000033295	Ptprf	protein tyrosine phosphatase, receptor type, F [Source:MGI Symbol;Acc:MGI:102695]	protein_coding	ENSMUST00000049074.13	0.00178321	0.224539	-0.629709	0.629709	6.06117	7.40144	1.22112	0.288209
ENSMUST00000195446.2	ENSMUSG00000074664	A830092H15Rik	RIKEN cDNA A830092H15 gene [Source:MGI Symbol;Acc:MGI:3698881]	lncRNA	ENSMUST00000195446.2	0.0017427	0.224539	-1.28186	1.28186	1.00017	2.37628	2.37588	1.24846
ENSMUST00000232693.2	ENSMUSG00000023938	Aars2	alanyl-tRNA synthetase 2, mitochondrial [Source:MGI Symbol;Acc:MGI:2681839]	retained_intron	ENSMUST00000232693.2	0.00182343	0.224539	1.22788	-1.22788	0.748225	0.147479	0.197105	-2.34297
ENSMUST00000135107.4	ENSMUSG00000045179	Sox3	SRY (sex determining region Y)-box 3 [Source:MGI Symbol;Acc:MGI:98365]	protein_coding	ENSMUST00000135107.4	0.00172024	0.224539	-0.964552	0.964552	0.452819	0.726933	1.60535	0.682889
ENSMUST00000106307.9	ENSMUSG00000028634	Hivep3	human immunodeficiency virus type I enhancer binding protein 3 [Source:MGI Symbol;Acc:MGI:106589]	protein_coding	ENSMUST00000106307.9	0.00183731	0.224539	-0.567959	0.567959	5.58756	6.29995	1.12749	0.173121
ENSMUST00000120411.9	ENSMUSG00000021750	Fam107a	family with sequence similarity 107, member A [Source:MGI Symbol;Acc:MGI:3041256]	protein_coding	ENSMUST00000120411.9	0.00165335	0.224539	1.06367	-1.06367	3.97673	1.02429	0.257572	-1.95695
ENSMUST00000162128.2	ENSMUSG00000090008	Gm16111	predicted gene 16111 [Source:MGI Symbol;Acc:MGI:3801919]	processed_pseudogene	ENSMUST00000162128.2	0.00165115	0.224539	1.83306	-1.83306	8.65346	1.07495	0.124222	-3.009
ENSMUST00000169365.2	ENSMUSG00000004032	Gstm5	glutathione S-transferase, mu 5 [Source:MGI Symbol;Acc:MGI:1309466]	protein_coding	ENSMUST00000169365.2	0.00181787	0.224539	-1.4284	1.4284	0.46031	1.21794	2.64592	1.40377
ENSMUST00000152194.2	ENSMUSG00000046093	Hpcal4	hippocalcin-like 4 [Source:MGI Symbol;Acc:MGI:2157521]	protein_coding	ENSMUST00000152194.2	0.00184285	0.224539	-1.76693	1.76693	0.768437	3.33074	4.33443	2.11584
ENSMUST00000106808.10	ENSMUSG00000035031	C8a	complement component 8, alpha polypeptide [Source:MGI Symbol;Acc:MGI:2668347]	protein_coding	ENSMUST00000106808.10	0.00179534	0.224539	1.3232	-1.3232	0.457184	0.0936076	0.204748	-2.28808
ENSMUST00000211748.2	ENSMUSG00000059824	Dbp	D site albumin promoter binding protein [Source:MGI Symbol;Acc:MGI:94866]	retained_intron	ENSMUST00000211748.2	0.00183432	0.224539	-0.798636	0.798636	2.56829	3.74675	1.45885	0.544827
ENSMUST00000127266.2	ENSMUSG00000028426	Rad23b	RAD23 homolog B, nucleotide excision repair protein [Source:MGI Symbol;Acc:MGI:105128]	processed_transcript	ENSMUST00000127266.2	0.00180351	0.224539	1.34906	-1.34906	0.451368	0.0677575	0.150116	-2.73585
ENSMUST00000238356.2	ENSMUSG00000095332	Gm9821	predicted gene 9821 [Source:MGI Symbol;Acc:MGI:3704208]	lncRNA	ENSMUST00000238356.2	0.00170439	0.224539	0.975863	-0.975863	2.64341	0.621833	0.235239	-2.0878
ENSMUST00000203741.2	ENSMUSG00000001157	Gmcl1	germ cell-less, spermatogenesis associated 1 [Source:MGI Symbol;Acc:MGI:1345156]	retained_intron	ENSMUST00000203741.2	0.00169087	0.224539	0.944998	-0.944998	1.88596	0.470285	0.24936	-2.0037
ENSMUST00000159802.2	ENSMUSG00000025907	Rb1cc1	RB1-inducible coiled-coil 1 [Source:MGI Symbol;Acc:MGI:1341850]	retained_intron	ENSMUST00000159802.2	0.00183276	0.224539	1.04929	-1.04929	0.449291	0.091848	0.204429	-2.29033
ENSMUST00000111782.8	ENSMUSG00000029454	Mapkapk5	MAP kinase-activated protein kinase 5 [Source:MGI Symbol;Acc:MGI:1333110]	protein_coding	ENSMUST00000111782.8	0.00179091	0.224539	4.97058	-4.97058	1.52387	1.1678e-08	7.66338e-09	-26.9594
ENSMUST00000130834.8	ENSMUSG00000028347	Tmeff1	transmembrane protein with EGF-like and two follistatin-like domains 1 [Source:MGI Symbol;Acc:MGI:1926810]	protein_coding	ENSMUST00000130834.8	0.00167617	0.224539	-1.01171	1.01171	8.42969	15.2152	1.80495	0.85196
ENSMUST00000042970.3	ENSMUSG00000041695	Kcnj2	potassium inwardly-rectifying channel, subfamily J, member 2 [Source:MGI Symbol;Acc:MGI:104744]	protein_coding	ENSMUST00000042970.3	0.0017774	0.224539	-1.11934	1.11934	1.82883	3.62228	1.98065	0.985976
ENSMUST00000190827.7	ENSMUSG00000037428	Vgf	VGF nerve growth factor inducible [Source:MGI Symbol;Acc:MGI:1343180]	protein_coding	ENSMUST00000190827.7	0.00184939	0.224539	-0.641258	0.641258	5.54395	6.83367	1.23264	0.301748
ENSMUST00000020321.13	ENSMUSG00000020120	Plek	pleckstrin [Source:MGI Symbol;Acc:MGI:1860485]	protein_coding	ENSMUST00000020321.13	0.00180654	0.224539	-0.795836	0.795836	1.96242	2.74735	1.39998	0.485404
ENSMUST00000100521.10	ENSMUSG00000057058	Skap1	src family associated phosphoprotein 1 [Source:MGI Symbol;Acc:MGI:1925723]	protein_coding	ENSMUST00000100521.10	0.0017799	0.224539	-3.24231	3.24231	0.00870867	0.192086	22.0569	4.46316
ENSMUST00000072896.13	ENSMUSG00000038525	Armc10	armadillo repeat containing 10 [Source:MGI Symbol;Acc:MGI:1914461]	protein_coding	ENSMUST00000072896.13	0.0018546	0.224823	-0.655595	0.655595	5.79812	7.37295	1.27161	0.346656
ENSMUST00000094361.11	ENSMUSG00000021270	Hsp90aa1	heat shock protein 90, alpha (cytosolic), class A member 1 [Source:MGI Symbol;Acc:MGI:96250]	protein_coding	ENSMUST00000094361.11	0.00194396	0.226118	-0.549919	0.549919	175.776	187.701	1.06784	0.0946982
ENSMUST00000123552.8	ENSMUSG00000049538	Adamts16	a disintegrin-like and metallopeptidase (reprolysin type) with thrombospondin type 1 motif, 16 [Source:MGI Symbol;Acc:MGI:2429637]	nonsense_mediated_decay	ENSMUST00000123552.8	0.0019476	0.226118	1.01005	-1.01005	0.834681	0.193539	0.231872	-2.1086
ENSMUST00000131877.2	ENSMUSG00000025089	Gfra1	glial cell line derived neurotrophic factor family receptor alpha 1 [Source:MGI Symbol;Acc:MGI:1100842]	protein_coding	ENSMUST00000131877.2	0.00197862	0.226118	-1.55877	1.55877	0.419112	1.31476	3.13702	1.64939
ENSMUST00000233314.2	ENSMUSG00000117172	A230051N06Rik	RIKEN cDNA A230051N06 gene [Source:MGI Symbol;Acc:MGI:2444339]	lncRNA	ENSMUST00000233314.2	0.00187588	0.226118	-0.945972	0.945972	2.76152	4.55633	1.64994	0.722411
ENSMUST00000149154.8	ENSMUSG00000051323	Pcdh19	protocadherin 19 [Source:MGI Symbol;Acc:MGI:2685563]	protein_coding	ENSMUST00000149154.8	0.00191514	0.226118	-1.35041	1.35041	0.486393	1.20317	2.47367	1.30665
ENSMUST00000190826.2	ENSMUSG00000063522	Ly6m	lymphocyte antigen 6 complex, locus M [Source:MGI Symbol;Acc:MGI:1914288]	processed_transcript	ENSMUST00000190826.2	0.00195465	0.226118	1.45285	-1.45285	0.454623	0.0629001	0.138357	-2.85354
ENSMUST00000062978.7	ENSMUSG00000049946	BC030500	cDNA sequence BC030500 [Source:MGI Symbol;Acc:MGI:2447770]	protein_coding	ENSMUST00000062978.7	0.0019797	0.226118	-3.19899	3.19899	0.519625	11.5893	22.3031	4.47917
ENSMUST00000049411.12	ENSMUSG00000035960	Apex1	apurinic/apyrimidinic endonuclease 1 [Source:MGI Symbol;Acc:MGI:88042]	protein_coding	ENSMUST00000049411.12	0.00196869	0.226118	-0.780269	0.780269	14.6538	20.7692	1.41733	0.503175
ENSMUST00000193703.6	ENSMUSG00000022995	Enah	ENAH actin regulator [Source:MGI Symbol;Acc:MGI:108360]	protein_coding	ENSMUST00000193703.6	0.00195262	0.226118	-0.584691	0.584691	11.2081	12.8077	1.14272	0.192477
ENSMUST00000157030.2	ENSMUSG00000049336	Tenm2	teneurin transmembrane protein 2 [Source:MGI Symbol;Acc:MGI:1345184]	processed_transcript	ENSMUST00000157030.2	0.00190157	0.226118	-1.50835	1.50835	1.09842	3.00444	2.73525	1.45167
ENSMUST00000101347.10	ENSMUSG00000042032	Mat2b	methionine adenosyltransferase II, beta [Source:MGI Symbol;Acc:MGI:1913667]	protein_coding	ENSMUST00000101347.10	0.0018975	0.226118	-0.923989	0.923989	8.30388	13.2824	1.59954	0.677659
ENSMUST00000205648.2	ENSMUSG00000006906	Stambp	STAM binding protein [Source:MGI Symbol;Acc:MGI:1917777]	retained_intron	ENSMUST00000205648.2	0.00198078	0.226118	0.994273	-0.994273	0.22022	0.0524291	0.238076	-2.0705
ENSMUST00000184429.2	ENSMUSG00000098659	1110015O18Rik	RIKEN cDNA 1110015O18 gene [Source:MGI Symbol;Acc:MGI:1915766]	lncRNA	ENSMUST00000184429.2	0.0019282	0.226118	-2.26657	2.26657	0.241117	1.57131	6.51678	2.70416
ENSMUST00000181286.2	ENSMUSG00000097804	Gm16685	predicted gene, 16685 [Source:MGI Symbol;Acc:MGI:4439609]	lncRNA	ENSMUST00000181286.2	0.00188715	0.226118	1.18252	-1.18252	1.05578	0.209289	0.198233	-2.33473
ENSMUST00000145042.2	ENSMUSG00000106951	5930430L01Rik	RIKEN cDNA 5930430L01 gene [Source:MGI Symbol;Acc:MGI:2443110]	lncRNA	ENSMUST00000145042.2	0.00193521	0.226118	-0.765623	0.765623	0.995376	1.43553	1.4422	0.528274
ENSMUST00000032835.7	ENSMUSG00000030607	Acan	aggrecan [Source:MGI Symbol;Acc:MGI:99602]	protein_coding	ENSMUST00000032835.7	0.0019619	0.226118	-1.57678	1.57678	0.561776	1.69696	3.0207	1.59488
ENSMUST00000043150.6	ENSMUSG00000024981	Acsl5	acyl-CoA synthetase long-chain family member 5 [Source:MGI Symbol;Acc:MGI:1919129]	protein_coding	ENSMUST00000043150.6	0.00196405	0.226118	-0.80793	0.80793	4.74002	7.32251	1.54483	0.627446
ENSMUST00000153025.2	ENSMUSG00000029095	Ablim2	actin-binding LIM protein 2 [Source:MGI Symbol;Acc:MGI:2385758]	retained_intron	ENSMUST00000153025.2	0.00195052	0.226118	1.04561	-1.04561	1.32007	0.319154	0.241771	-2.04829
ENSMUST00000191427.2	ENSMUSG00000101778	Gm29488	predicted gene 29488 [Source:MGI Symbol;Acc:MGI:5580194]	lncRNA	ENSMUST00000191427.2	0.00192528	0.226118	1.69295	-1.69295	0.36855	0.0458963	0.124532	-3.00541
ENSMUST00000043349.7	ENSMUSG00000041078	Grid1	glutamate receptor, ionotropic, delta 1 [Source:MGI Symbol;Acc:MGI:95812]	protein_coding	ENSMUST00000043349.7	0.00189438	0.226118	-0.521583	0.521583	8.81686	9.88675	1.12135	0.165231
ENSMUST00000107120.8	ENSMUSG00000008489	Elavl2	ELAV like RNA binding protein 1 [Source:MGI Symbol;Acc:MGI:1100887]	protein_coding	ENSMUST00000107120.8	0.00197941	0.226118	-0.700154	0.700154	4.14958	5.4246	1.30726	0.386551
ENSMUST00000113864.3	ENSMUSG00000057421	Las1l	LAS1-like (S. cerevisiae) [Source:MGI Symbol;Acc:MGI:1923380]	protein_coding	ENSMUST00000113864.3	0.00190165	0.226118	-0.885861	0.885861	2.56103	4.34607	1.697	0.762989
ENSMUST00000155759.3	ENSMUSG00000048497	Mmgt2	membrane magnesium transporter 2 [Source:MGI Symbol;Acc:MGI:2448491]	protein_coding	ENSMUST00000155759.3	0.00196237	0.226118	-1.70786	1.70786	2.45349	8.88084	3.61967	1.85586
ENSMUST00000188048.7	ENSMUSG00000068117	Mei1	meiotic double-stranded break formation protein 1 [Source:MGI Symbol;Acc:MGI:3028590]	protein_coding	ENSMUST00000188048.7	0.00190785	0.226118	-5.18592	5.18592	0.00209396	0.879552	420.043	8.71439
ENSMUST00000097911.9	ENSMUSG00000033326	Kdm4a	lysine (K)-specific demethylase 4A [Source:MGI Symbol;Acc:MGI:2446210]	protein_coding	ENSMUST00000097911.9	0.00192328	0.226118	-1.10773	1.10773	2.14824	3.96322	1.84486	0.883515
ENSMUST00000210740.2	ENSMUSG00000045969	Ing1	inhibitor of growth family, member 1 [Source:MGI Symbol;Acc:MGI:1349481]	protein_coding	ENSMUST00000210740.2	0.00193553	0.226118	-1.37736	1.37736	1.52702	4.21616	2.76104	1.46521
ENSMUST00000132101.8	ENSMUSG00000079070	Gm3985	predicted gene 3985 [Source:MGI Symbol;Acc:MGI:3782158]	lncRNA	ENSMUST00000132101.8	0.0019535	0.226118	-3.52894	3.52894	0.00445283	0.183151	41.1314	5.36217
ENSMUST00000132792.2	ENSMUSG00000086231	Rapgef4os3	Rap guanine nucleotide exchange factor (GEF) 4, opposite strand 3 [Source:MGI Symbol;Acc:MGI:2442080]	lncRNA	ENSMUST00000132792.2	0.00191472	0.226118	1.05714	-1.05714	0.687404	0.148242	0.215654	-2.21321
ENSMUST00000022986.8	ENSMUSG00000022358	Fbxo32	F-box protein 32 [Source:MGI Symbol;Acc:MGI:1914981]	protein_coding	ENSMUST00000022986.8	0.00197252	0.226118	-0.652578	0.652578	3.49528	4.36704	1.24941	0.321246
ENSMUST00000109566.9	ENSMUSG00000061689	Dlgap4	DLG associated protein 4 [Source:MGI Symbol;Acc:MGI:2138865]	protein_coding	ENSMUST00000109566.9	0.00186914	0.226118	-1.33983	1.33983	3.89995	10.6471	2.73006	1.44893
ENSMUST00000182834.8	ENSMUSG00000045659	Plekha7	pleckstrin homology domain containing, family A member 7 [Source:MGI Symbol;Acc:MGI:2445094]	protein_coding	ENSMUST00000182834.8	0.00191621	0.226118	-1.85188	1.85188	0.304962	1.20059	3.93686	1.97705
ENSMUST00000030585.8	ENSMUSG00000028794	A3galt2	alpha 1,3-galactosyltransferase 2 (isoglobotriaosylceramide synthase) [Source:MGI Symbol;Acc:MGI:2685279]	protein_coding	ENSMUST00000030585.8	0.00195802	0.226118	0.969426	-0.969426	0.551747	0.133089	0.241213	-2.05162
ENSMUST00000121205.8	ENSMUSG00000004933	Matk	megakaryocyte-associated tyrosine kinase [Source:MGI Symbol;Acc:MGI:99259]	protein_coding	ENSMUST00000121205.8	0.00192372	0.226118	-1.29394	1.29394	2.69324	6.75961	2.50984	1.3276
ENSMUST00000164891.8	ENSMUSG00000018648	Dusp14	dual specificity phosphatase 14 [Source:MGI Symbol;Acc:MGI:1927168]	protein_coding	ENSMUST00000164891.8	0.00196266	0.226118	-5.72819	5.72819	3.11138e-10	3.20291	1.02942e+10	33.2611
ENSMUST00000119128.9	ENSMUSG00000082286	Pisd-ps1	phosphatidylserine decarboxylase, pseudogene 1 [Source:MGI Symbol;Acc:MGI:3842428]	transcribed_unprocessed_pseudogene	ENSMUST00000119128.9	0.00192514	0.226118	-1.00312	1.00312	0.755178	1.30797	1.732	0.792441
ENSMUST00000148005.8	ENSMUSG00000049723	Mmp12	matrix metallopeptidase 12 [Source:MGI Symbol;Acc:MGI:97005]	retained_intron	ENSMUST00000148005.8	0.00188352	0.226118	1.22935	-1.22935	0.35919	0.0669304	0.186337	-2.42401
ENSMUST00000156068.3	ENSMUSG00000018451	6330403K07Rik	RIKEN cDNA 6330403K07 gene [Source:MGI Symbol;Acc:MGI:1918001]	nonsense_mediated_decay	ENSMUST00000156068.3	0.00191343	0.226118	-1.67281	1.67281	46.6392	173.456	3.7191	1.89495
ENSMUST00000114170.8	ENSMUSG00000058740	Kcnt1	potassium channel, subfamily T, member 1 [Source:MGI Symbol;Acc:MGI:1924627]	retained_intron	ENSMUST00000114170.8	0.00194372	0.226118	1.38209	-1.38209	0.839766	0.117178	0.139536	-2.84129
ENSMUST00000140949.2	ENSMUSG00000086928	Gm14210	predicted gene 14210 [Source:MGI Symbol;Acc:MGI:3651323]	lncRNA	ENSMUST00000140949.2	0.00192106	0.226118	3.12101	-3.12101	1.30854	0.045741	0.0349557	-4.83833
ENSMUST00000199577.2	ENSMUSG00000039206	Daglb	diacylglycerol lipase, beta [Source:MGI Symbol;Acc:MGI:2442032]	retained_intron	ENSMUST00000199577.2	0.00200084	0.22658	0.993123	-0.993123	0.381024	0.0887598	0.232951	-2.1019
ENSMUST00000209115.2	ENSMUSG00000109006	B230209E15Rik	RIKEN cDNA B230209E15 gene [Source:MGI Symbol;Acc:MGI:2442668]	lncRNA	ENSMUST00000209115.2	0.0019909	0.22658	-1.57715	1.57715	2.74775	9.64901	3.51161	1.81213
ENSMUST00000238483.2	ENSMUSG00000057182	Scn3a	sodium channel, voltage-gated, type III, alpha [Source:MGI Symbol;Acc:MGI:98249]	protein_coding	ENSMUST00000238483.2	0.00202302	0.22658	-4.63399	4.63399	0.0149126	0.550979	36.9471	5.20739
ENSMUST00000090086.11	ENSMUSG00000000884	Gnb1l	guanine nucleotide binding protein (G protein), beta polypeptide 1-like [Source:MGI Symbol;Acc:MGI:1338057]	protein_coding	ENSMUST00000090086.11	0.00201623	0.22658	-0.96702	0.96702	0.533924	0.898713	1.68322	0.751226
ENSMUST00000023241.12	ENSMUSG00000022577	Ly6h	lymphocyte antigen 6 complex, locus H [Source:MGI Symbol;Acc:MGI:1346030]	protein_coding	ENSMUST00000023241.12	0.00200983	0.22658	-1.43772	1.43772	14.3293	45.7841	3.19514	1.67588
ENSMUST00000162735.8	ENSMUSG00000021187	Tc2n	tandem C2 domains, nuclear [Source:MGI Symbol;Acc:MGI:1921663]	protein_coding	ENSMUST00000162735.8	0.00199832	0.22658	1.11541	-1.11541	0.310881	0.0634452	0.204082	-2.29278
ENSMUST00000228295.2	ENSMUSG00000022099	Dmtn	dematin actin binding protein [Source:MGI Symbol;Acc:MGI:99670]	protein_coding	ENSMUST00000228295.2	0.00202352	0.22658	-0.833867	0.833867	18.5677	28.7612	1.54899	0.631325
ENSMUST00000231279.2	ENSMUSG00000033306	Lpp	LIM domain containing preferred translocation partner in lipoma [Source:MGI Symbol;Acc:MGI:2441849]	retained_intron	ENSMUST00000231279.2	0.00201949	0.22658	1.19729	-1.19729	0.354227	0.0700356	0.197714	-2.33851
ENSMUST00000166899.3	ENSMUSG00000094856	Gm21962	predicted gene, 21962 [Source:MGI Symbol;Acc:MGI:5439431]	protein_coding	ENSMUST00000166899.3	0.00202823	0.22658	1.26401	-1.26401	3.61546	0.59216	0.163786	-2.61012
ENSMUST00000123379.2	ENSMUSG00000041729	Coro2b	coronin, actin binding protein, 2B [Source:MGI Symbol;Acc:MGI:2444283]	retained_intron	ENSMUST00000123379.2	0.00200613	0.22658	1.60179	-1.60179	0.830963	0.123273	0.14835	-2.75292
ENSMUST00000050918.4	ENSMUSG00000046447	Camk2n1	calcium/calmodulin-dependent protein kinase II inhibitor 1 [Source:MGI Symbol;Acc:MGI:1913509]	protein_coding	ENSMUST00000050918.4	0.00200545	0.22658	-0.679895	0.679895	93.6292	119.848	1.28002	0.35617
ENSMUST00000134923.8	ENSMUSG00000020486	Septin4	septin 4 [Source:MGI Symbol;Acc:MGI:1270156]	retained_intron	ENSMUST00000134923.8	0.00201465	0.22658	1.12037	-1.12037	3.53059	0.826056	0.233971	-2.0956
ENSMUST00000106562.3	ENSMUSG00000047798	Cd300lf	CD300 molecule like family member F [Source:MGI Symbol;Acc:MGI:2442359]	protein_coding	ENSMUST00000106562.3	0.00201938	0.22658	0.957622	-0.957622	2.15927	0.529046	0.245011	-2.02908
ENSMUST00000034279.16	ENSMUSG00000031822	Gse1	genetic suppressor element 1, coiled-coil protein [Source:MGI Symbol;Acc:MGI:1098275]	protein_coding	ENSMUST00000034279.16	0.00203876	0.227432	-0.588337	0.588337	12.6453	14.7392	1.16559	0.221054
ENSMUST00000166429.9	ENSMUSG00000042700	Sipa1l1	signal-induced proliferation-associated 1 like 1 [Source:MGI Symbol;Acc:MGI:2443679]	protein_coding	ENSMUST00000166429.9	0.00204298	0.227578	-0.848312	0.848312	4.59942	7.00969	1.52404	0.607899
ENSMUST00000237596.2	ENSMUSG00000117684	4930449E18Rik	RIKEN cDNA 4930449E18 gene [Source:MGI Symbol;Acc:MGI:1925370]	lncRNA	ENSMUST00000237596.2	0.0020489	0.227914	2.98083	-2.98083	3.35386	0.0839475	0.0250301	-5.32019
ENSMUST00000000199.8	ENSMUSG00000062661	Ncs1	neuronal calcium sensor 1 [Source:MGI Symbol;Acc:MGI:109166]	protein_coding	ENSMUST00000000199.8	0.00205407	0.228165	-0.487806	0.487806	49.8143	52.6207	1.05634	0.0790712
ENSMUST00000183075.2	ENSMUSG00000032826	Ank2	ankyrin 2, brain [Source:MGI Symbol;Acc:MGI:88025]	retained_intron	ENSMUST00000183075.2	0.00205715	0.228183	1.16816	-1.16816	0.811426	0.163871	0.201955	-2.3079
ENSMUST00000177587.9	ENSMUSG00000034271	Jdp2	Jun dimerization protein 2 [Source:MGI Symbol;Acc:MGI:1932093]	protein_coding	ENSMUST00000177587.9	0.00212033	0.228468	-0.590695	0.590695	15.5465	17.9819	1.15665	0.20995
ENSMUST00000029671.9	ENSMUSG00000028037	Ifi44	interferon-induced protein 44 [Source:MGI Symbol;Acc:MGI:2443016]	protein_coding	ENSMUST00000029671.9	0.00207149	0.228468	-0.785224	0.785224	0.994873	1.45499	1.46249	0.548425
ENSMUST00000209686.2	ENSMUSG00000031511	Arhgef7	Rho guanine nucleotide exchange factor (GEF7) [Source:MGI Symbol;Acc:MGI:1860493]	retained_intron	ENSMUST00000209686.2	0.00212279	0.228468	0.987597	-0.987597	1.93602	0.448169	0.23149	-2.11098
ENSMUST00000047973.4	ENSMUSG00000034926	Dhcr24	24-dehydrocholesterol reductase [Source:MGI Symbol;Acc:MGI:1922004]	protein_coding	ENSMUST00000047973.4	0.0021015	0.228468	-0.773626	0.773626	22.5916	32.4543	1.43657	0.522626
ENSMUST00000132064.8	ENSMUSG00000025909	Sntg1	syntrophin, gamma 1 [Source:MGI Symbol;Acc:MGI:1918346]	protein_coding	ENSMUST00000132064.8	0.00208389	0.228468	-1.37372	1.37372	0.580237	1.54826	2.66832	1.41593
ENSMUST00000131221.2	ENSMUSG00000085379	2310058D17Rik	RIKEN cDNA 2310058D17 gene [Source:MGI Symbol;Acc:MGI:1922944]	lncRNA	ENSMUST00000131221.2	0.0021239	0.228468	-0.692903	0.692903	1.38496	1.74187	1.2577	0.330788
ENSMUST00000070000.6	ENSMUSG00000057315	Arhgap24	Rho GTPase activating protein 24 [Source:MGI Symbol;Acc:MGI:1922647]	protein_coding	ENSMUST00000070000.6	0.00208678	0.228468	-0.706606	0.706606	1.43791	1.86631	1.29793	0.376214
ENSMUST00000087155.5	ENSMUSG00000067199	Frat1	frequently rearranged in advanced T cell lymphomas [Source:MGI Symbol;Acc:MGI:109450]	protein_coding	ENSMUST00000087155.5	0.00208176	0.228468	-0.553661	0.553661	8.20128	9.14534	1.11511	0.157186
ENSMUST00000212830.2	ENSMUSG00000110592	4930488N15Rik	RIKEN cDNA 4930488N15 gene [Source:MGI Symbol;Acc:MGI:1922282]	lncRNA	ENSMUST00000212830.2	0.00209902	0.228468	3.25425	-3.25425	0.333562	0.0144094	0.0431986	-4.53287
ENSMUST00000074368.11	ENSMUSG00000021852	Slc35f4	solute carrier family 35, member F4 [Source:MGI Symbol;Acc:MGI:1922538]	protein_coding	ENSMUST00000074368.11	0.00210282	0.228468	-2.3067	2.3067	1.11083	8.97496	8.07948	3.01426
ENSMUST00000046533.9	ENSMUSG00000034686	Prr7	proline rich 7 (synaptic) [Source:MGI Symbol;Acc:MGI:3487246]	protein_coding	ENSMUST00000046533.9	0.00209098	0.228468	-1.8492	1.8492	2.52793	11.3923	4.50655	2.17202
ENSMUST00000006112.7	ENSMUSG00000005958	Ephb3	Eph receptor B3 [Source:MGI Symbol;Acc:MGI:104770]	protein_coding	ENSMUST00000006112.7	0.00206979	0.228468	-0.889861	0.889861	1.24737	2.07379	1.66252	0.733376
ENSMUST00000202630.3	ENSMUSG00000056602	Fry	FRY microtubule binding protein [Source:MGI Symbol;Acc:MGI:2443895]	retained_intron	ENSMUST00000202630.3	0.00208277	0.228468	1.30086	-1.30086	0.394885	0.0683422	0.173069	-2.53058
ENSMUST00000196716.2	ENSMUSG00000036381	P2ry14	purinergic receptor P2Y, G-protein coupled, 14 [Source:MGI Symbol;Acc:MGI:2155705]	retained_intron	ENSMUST00000196716.2	0.00211264	0.228468	1.38426	-1.38426	0.268996	0.0416452	0.154817	-2.69136
ENSMUST00000014927.8	ENSMUSG00000014782	Plekhg4	pleckstrin homology domain containing, family G (with RhoGef domain) member 4 [Source:MGI Symbol;Acc:MGI:2142544]	protein_coding	ENSMUST00000014927.8	0.00210019	0.228468	1.27863	-1.27863	1.4911	0.31139	0.208832	-2.25959
ENSMUST00000108430.10	ENSMUSG00000040952	Rps19	ribosomal protein S19 [Source:MGI Symbol;Acc:MGI:1333780]	protein_coding	ENSMUST00000108430.10	0.00212197	0.228468	-0.507228	0.507228	98.1022	106.227	1.08282	0.114798
ENSMUST00000165843.2	ENSMUSG00000047793	Sned1	sushi, nidogen and EGF-like domains 1 [Source:MGI Symbol;Acc:MGI:3045960]	processed_transcript	ENSMUST00000165843.2	0.00206798	0.228468	1.4835	-1.4835	1.9363	0.319083	0.16479	-2.6013
ENSMUST00000139135.2	ENSMUSG00000034771	Tle2	transducin-like enhancer of split 2 [Source:MGI Symbol;Acc:MGI:104635]	retained_intron	ENSMUST00000139135.2	0.00210545	0.228468	1.02491	-1.02491	7.069	1.74271	0.246528	-2.02018
ENSMUST00000062315.7	ENSMUSG00000051498	Tlr6	toll-like receptor 6 [Source:MGI Symbol;Acc:MGI:1341296]	protein_coding	ENSMUST00000062315.7	0.00211214	0.228468	-0.976348	0.976348	0.24849	0.458957	1.84699	0.885173
ENSMUST00000202770.2	ENSMUSG00000029221	Slc30a9	solute carrier family 30 (zinc transporter), member 9 [Source:MGI Symbol;Acc:MGI:1923690]	protein_coding	ENSMUST00000202770.2	0.00207898	0.228468	-2.47737	2.47737	2.65313	27.9805	10.5462	3.39865
ENSMUST00000107596.9	ENSMUSG00000038453	Srcin1	SRC kinase signaling inhibitor 1 [Source:MGI Symbol;Acc:MGI:1933179]	protein_coding	ENSMUST00000107596.9	0.00206478	0.228468	-0.495776	0.495776	14.8816	16.2492	1.0919	0.126842
ENSMUST00000213699.2	ENSMUSG00000001943	Vsig2	V-set and immunoglobulin domain containing 2 [Source:MGI Symbol;Acc:MGI:1928009]	protein_coding	ENSMUST00000213699.2	0.00213067	0.228882	-2.22304	2.22304	0.303899	1.62485	5.34667	2.41864
ENSMUST00000171690.9	ENSMUSG00000057715	A830018L16Rik	RIKEN cDNA A830018L16 gene [Source:MGI Symbol;Acc:MGI:2444149]	protein_coding	ENSMUST00000171690.9	0.00215131	0.229532	-2.35542	2.35542	0.248724	1.86247	7.4881	2.9046
ENSMUST00000029084.9	ENSMUSG00000027568	Ntsr1	neurotensin receptor 1 [Source:MGI Symbol;Acc:MGI:97386]	protein_coding	ENSMUST00000029084.9	0.00215292	0.229532	-3.72082	3.72082	0.0167824	0.712421	42.4506	5.40771
ENSMUST00000087600.10	ENSMUSG00000058624	Gda	guanine deaminase [Source:MGI Symbol;Acc:MGI:95678]	protein_coding	ENSMUST00000087600.10	0.00215724	0.229532	-4.07416	4.07416	0.489334	29.3301	59.9388	5.90542
ENSMUST00000154494.8	ENSMUSG00000041936	Agrn	agrin [Source:MGI Symbol;Acc:MGI:87961]	retained_intron	ENSMUST00000154494.8	0.00215629	0.229532	-0.724148	0.724148	3.87164	4.92027	1.27085	0.345794
ENSMUST00000071585.10	ENSMUSG00000027584	Oprl1	opioid receptor-like 1 [Source:MGI Symbol;Acc:MGI:97440]	protein_coding	ENSMUST00000071585.10	0.00214577	0.229532	-0.756976	0.756976	1.55427	2.23908	1.4406	0.526665
ENSMUST00000238942.2	ENSMUSG00000027584	Oprl1	opioid receptor-like 1 [Source:MGI Symbol;Acc:MGI:97440]	protein_coding	ENSMUST00000238942.2	0.00214577	0.229532	-0.756976	0.756976	1.55427	2.23908	1.4406	0.526665
ENSMUST00000114554.3	ENSMUSG00000031343	Gabra3	gamma-aminobutyric acid (GABA) A receptor, subunit alpha 3 [Source:MGI Symbol;Acc:MGI:95615]	protein_coding	ENSMUST00000114554.3	0.00216126	0.229576	-2.76128	2.76128	0.164967	1.81224	10.9855	3.45753
ENSMUST00000150384.3	ENSMUSG00000087075	Lbhd2	LBH domain containing 2 [Source:MGI Symbol;Acc:MGI:2685744]	protein_coding	ENSMUST00000150384.3	0.00217247	0.229576	-4.14611	4.14611	0.419446	29.5963	70.5604	6.14079
ENSMUST00000045174.7	ENSMUSG00000039770	Ypel5	yippee like 5 [Source:MGI Symbol;Acc:MGI:1916937]	protein_coding	ENSMUST00000045174.7	0.00216763	0.229576	-0.519076	0.519076	15.8722	17.1047	1.07765	0.107893
ENSMUST00000154863.2	ENSMUSG00000075254	Heg1	heart development protein with EGF-like domains 1 [Source:MGI Symbol;Acc:MGI:1924696]	retained_intron	ENSMUST00000154863.2	0.00217341	0.229576	0.974725	-0.974725	0.646395	0.147933	0.228859	-2.12747
ENSMUST00000100813.5	ENSMUSG00000072676	Tmem254a	transmembrane protein 254a [Source:MGI Symbol;Acc:MGI:1196450]	nonsense_mediated_decay	ENSMUST00000100813.5	0.0021726	0.229576	1.01274	-1.01274	7.28619	1.57001	0.215477	-2.21439
ENSMUST00000038760.10	ENSMUSG00000041782	Lad1	ladinin [Source:MGI Symbol;Acc:MGI:109343]	protein_coding	ENSMUST00000038760.10	0.00217524	0.229576	-0.996479	0.996479	0.214297	0.377779	1.76288	0.817933
ENSMUST00000064473.13	ENSMUSG00000052551	Adarb2	adenosine deaminase, RNA-specific, B2 [Source:MGI Symbol;Acc:MGI:2151118]	protein_coding	ENSMUST00000064473.13	0.00217944	0.22971	-0.73324	0.73324	1.9634	2.60483	1.3267	0.407839
ENSMUST00000061299.9	ENSMUSG00000048373	Fgfbp1	fibroblast growth factor binding protein 1 [Source:MGI Symbol;Acc:MGI:1096350]	protein_coding	ENSMUST00000061299.9	0.00218539	0.230027	-1.52407	1.52407	1.18685	3.31851	2.79606	1.48339
ENSMUST00000231194.2	ENSMUSG00000008658	Rbfox1	RNA binding protein, fox-1 homolog (C. elegans) 1 [Source:MGI Symbol;Acc:MGI:1926224]	protein_coding	ENSMUST00000231194.2	0.00219792	0.230135	-1.37671	1.37671	0.722913	1.72957	2.39249	1.25852
ENSMUST00000208423.2	ENSMUSG00000047264	Zfp358	zinc finger protein 358 [Source:MGI Symbol;Acc:MGI:2153740]	protein_coding	ENSMUST00000208423.2	0.00219645	0.230135	-0.861106	0.861106	0.878401	1.37485	1.56518	0.646328
ENSMUST00000028511.8	ENSMUSG00000027099	Mtx2	metaxin 2 [Source:MGI Symbol;Acc:MGI:1859652]	protein_coding	ENSMUST00000028511.8	0.00219014	0.230135	-0.606996	0.606996	7.28888	8.7337	1.19822	0.260895
ENSMUST00000137375.2	ENSMUSG00000028207	Asph	aspartate-beta-hydroxylase [Source:MGI Symbol;Acc:MGI:1914186]	processed_transcript	ENSMUST00000137375.2	0.00219817	0.230135	0.919377	-0.919377	0.882886	0.216088	0.244752	-2.03061
ENSMUST00000215957.2	ENSMUSG00000001943	Vsig2	V-set and immunoglobulin domain containing 2 [Source:MGI Symbol;Acc:MGI:1928009]	protein_coding	ENSMUST00000215957.2	0.00221299	0.230796	-3.76494	3.76494	0.025947	0.967937	37.3044	5.22127
ENSMUST00000102584.11	ENSMUSG00000029591	Ung	uracil DNA glycosylase [Source:MGI Symbol;Acc:MGI:109352]	protein_coding	ENSMUST00000102584.11	0.0022107	0.230796	-0.753918	0.753918	1.88709	2.55527	1.35408	0.437312
ENSMUST00000179863.8	ENSMUSG00000026414	Tnnt2	troponin T2, cardiac [Source:MGI Symbol;Acc:MGI:104597]	protein_coding	ENSMUST00000179863.8	0.00221333	0.230796	-2.24332	2.24332	0.147474	1.19697	8.11649	3.02086
ENSMUST00000110343.3	ENSMUSG00000031561	Tenm3	teneurin transmembrane protein 3 [Source:MGI Symbol;Acc:MGI:1345183]	protein_coding	ENSMUST00000110343.3	0.0022194	0.230815	-1.45148	1.45148	0.524986	1.48531	2.82923	1.50041
ENSMUST00000092780.9	ENSMUSG00000056158	Car10	carbonic anhydrase 10 [Source:MGI Symbol;Acc:MGI:1919855]	retained_intron	ENSMUST00000092780.9	0.00221674	0.230815	1.70689	-1.70689	0.583891	0.0679935	0.116449	-3.10223
ENSMUST00000033908.14	ENSMUSG00000031511	Arhgef7	Rho guanine nucleotide exchange factor (GEF7) [Source:MGI Symbol;Acc:MGI:1860493]	retained_intron	ENSMUST00000033908.14	0.00222587	0.23118	0.959139	-0.959139	0.966653	0.223236	0.230937	-2.11443
ENSMUST00000159348.3	ENSMUSG00000053080	2700081O15Rik	RIKEN cDNA 2700081O15 gene [Source:MGI Symbol;Acc:MGI:1919667]	protein_coding	ENSMUST00000159348.3	0.00223203	0.231513	-1.10762	1.10762	3.19127	6.2594	1.96141	0.971893
ENSMUST00000207256.2	ENSMUSG00000048834	Vstm2a	V-set and transmembrane domain containing 2A [Source:MGI Symbol;Acc:MGI:2384826]	protein_coding	ENSMUST00000207256.2	0.00223911	0.231941	-1.32334	1.32334	0.938412	2.38418	2.54065	1.3452
ENSMUST00000118510.8	ENSMUSG00000050875	Minar2	membrane integral NOTCH2 associated receptor 2 [Source:MGI Symbol;Acc:MGI:2442934]	protein_coding	ENSMUST00000118510.8	0.00228257	0.23206	-1.45393	1.45393	0.429677	1.15562	2.68951	1.42734
ENSMUST00000230495.2	ENSMUSG00000022677	Cep20	centrosomal protein 20 [Source:MGI Symbol;Acc:MGI:1913336]	processed_transcript	ENSMUST00000230495.2	0.00245739	0.23206	-0.598334	0.598334	19.8005	23.6178	1.19279	0.254339
ENSMUST00000169667.2	ENSMUSG00000022369	Mtbp	Mdm2, transformed 3T3 cell double minute p53 binding protein [Source:MGI Symbol;Acc:MGI:2146005]	protein_coding	ENSMUST00000169667.2	0.00242697	0.23206	3.33403	-3.33403	0.200592	0.0038984	0.0194345	-5.68524
ENSMUST00000070449.6	ENSMUSG00000056380	Gpr50	G-protein-coupled receptor 50 [Source:MGI Symbol;Acc:MGI:1333877]	protein_coding	ENSMUST00000070449.6	0.0025158	0.23206	-5.39575	5.39575	0.00671279	1.47787	220.158	7.78239
ENSMUST00000211010.2	ENSMUSG00000110382	Gm29895	predicted gene, 29895 [Source:MGI Symbol;Acc:MGI:5589054]	lncRNA	ENSMUST00000211010.2	0.00247767	0.23206	1.19449	-1.19449	0.429581	0.0811705	0.188953	-2.4039
ENSMUST00000222786.2	ENSMUSG00000113121	Gm35161	predicted gene, 35161 [Source:MGI Symbol;Acc:MGI:5594320]	lncRNA	ENSMUST00000222786.2	0.00246273	0.23206	-3.15427	3.15427	0.0571269	1.1314	19.805	4.30779
ENSMUST00000008812.9	ENSMUSG00000008668	Rps18	ribosomal protein S18 [Source:MGI Symbol;Acc:MGI:98146]	protein_coding	ENSMUST00000008812.9	0.00240774	0.23206	-0.536839	0.536839	315.433	344.039	1.09069	0.125237
ENSMUST00000081593.13	ENSMUSG00000062070	Pgk1	phosphoglycerate kinase 1 [Source:MGI Symbol;Acc:MGI:97555]	protein_coding	ENSMUST00000081593.13	0.0024351	0.23206	-0.451302	0.451302	226.897	227.65	1.00332	0.0047804
ENSMUST00000027626.13	ENSMUSG00000026377	Nifk	nucleolar protein interacting with the FHA domain of MKI67 [Source:MGI Symbol;Acc:MGI:1915199]	protein_coding	ENSMUST00000027626.13	0.00241335	0.23206	-0.649527	0.649527	8.78184	10.3354	1.17691	0.235001
ENSMUST00000075764.8	ENSMUSG00000032259	Drd2	dopamine receptor D2 [Source:MGI Symbol;Acc:MGI:94924]	protein_coding	ENSMUST00000075764.8	0.00248672	0.23206	-1.48256	1.48256	0.603702	2.25794	3.74016	1.9031
ENSMUST00000222344.2	ENSMUSG00000062054	Iah1	isoamyl acetate-hydrolyzing esterase 1 homolog [Source:MGI Symbol;Acc:MGI:1914982]	protein_coding	ENSMUST00000222344.2	0.00250848	0.23206	3.48497	-3.48497	2.47993	0.102203	0.0412121	-4.60079
ENSMUST00000233351.2	ENSMUSG00000092032	Vmn2r59	vomeronasal 2, receptor 59 [Source:MGI Symbol;Acc:MGI:3643747]	retained_intron	ENSMUST00000233351.2	0.00225263	0.23206	0.80576	-0.80576	0.253854	0.0731809	0.288279	-1.79446
ENSMUST00000136990.3	ENSMUSG00000087095	Emx2os	Emx2 opposite strand/antisense transcript (non-protein coding) [Source:MGI Symbol;Acc:MGI:3052329]	lncRNA	ENSMUST00000136990.3	0.00237613	0.23206	-3.21751	3.21751	0.038847	0.865709	22.2851	4.47801
ENSMUST00000049972.6	ENSMUSG00000050711	Scg2	secretogranin II [Source:MGI Symbol;Acc:MGI:103033]	protein_coding	ENSMUST00000049972.6	0.00242771	0.23206	-1.29945	1.29945	48.7151	119.746	2.4581	1.29754
ENSMUST00000088911.4	ENSMUSG00000022387	Brd1	bromodomain containing 1 [Source:MGI Symbol;Acc:MGI:1924161]	retained_intron	ENSMUST00000088911.4	0.00237162	0.23206	0.873851	-0.873851	0.664924	0.171058	0.25726	-1.9587
ENSMUST00000115452.8	ENSMUSG00000028926	Cdk14	cyclin-dependent kinase 14 [Source:MGI Symbol;Acc:MGI:894318]	protein_coding	ENSMUST00000115452.8	0.0025156	0.23206	-1.84987	1.84987	0.244903	1.35061	5.51487	2.46333
ENSMUST00000101379.10	ENSMUSG00000034912	Mdga2	MAM domain containing glycosylphosphatidylinositol anchor 2 [Source:MGI Symbol;Acc:MGI:2444706]	nonsense_mediated_decay	ENSMUST00000101379.10	0.00242805	0.23206	-0.957628	0.957628	0.678117	1.08926	1.6063	0.683742
ENSMUST00000212964.2	ENSMUSG00000031728	Zfp821	zinc finger protein 821 [Source:MGI Symbol;Acc:MGI:1923121]	protein_coding	ENSMUST00000212964.2	0.0022672	0.23206	-0.617619	0.617619	6.53247	7.85883	1.20304	0.266686
ENSMUST00000030090.4	ENSMUSG00000028393	Alad	aminolevulinate, delta-, dehydratase [Source:MGI Symbol;Acc:MGI:96853]	protein_coding	ENSMUST00000030090.4	0.00239233	0.23206	-0.886269	0.886269	35.1192	62.8025	1.78827	0.838563
ENSMUST00000136187.2	ENSMUSG00000085423	4930594M22Rik	RIKEN cDNA 4930594M22 gene [Source:MGI Symbol;Acc:MGI:1925478]	lncRNA	ENSMUST00000136187.2	0.0023119	0.23206	1.68171	-1.68171	5.82619	0.912262	0.15658	-2.67503
ENSMUST00000205749.2	ENSMUSG00000108568	Olfr277-ps1	olfactory receptor 277, pseudogene 1 [Source:MGI Symbol;Acc:MGI:3030111]	unprocessed_pseudogene	ENSMUST00000205749.2	0.00229674	0.23206	3.46001	-3.46001	12.2173	0.380725	0.0311629	-5.00403
ENSMUST00000022660.14	ENSMUSG00000034205	Loxl2	lysyl oxidase-like 2 [Source:MGI Symbol;Acc:MGI:2137913]	protein_coding	ENSMUST00000022660.14	0.00245168	0.23206	0.788025	-0.788025	1.09225	0.330395	0.302491	-1.72504
ENSMUST00000236889.2	ENSMUSG00000051401	Kctd16	potassium channel tetramerisation domain containing 16 [Source:MGI Symbol;Acc:MGI:1914659]	protein_coding	ENSMUST00000236889.2	0.00243258	0.23206	-1.00742	1.00742	0.719245	1.30391	1.81288	0.858286
ENSMUST00000221323.2	ENSMUSG00000021180	Rps6ka5	ribosomal protein S6 kinase, polypeptide 5 [Source:MGI Symbol;Acc:MGI:1920336]	retained_intron	ENSMUST00000221323.2	0.0022878	0.23206	0.766533	-0.766533	1.45467	0.423477	0.291116	-1.78034
ENSMUST00000190861.2	ENSMUSG00000100287	Gm28068	predicted gene 28068 [Source:MGI Symbol;Acc:MGI:5578774]	lncRNA	ENSMUST00000190861.2	0.00228266	0.23206	1.02933	-1.02933	0.622113	0.158458	0.25471	-1.97307
ENSMUST00000127095.8	ENSMUSG00000022577	Ly6h	lymphocyte antigen 6 complex, locus H [Source:MGI Symbol;Acc:MGI:1346030]	protein_coding	ENSMUST00000127095.8	0.00232852	0.23206	-1.58987	1.58987	5.24198	19.7879	3.77488	1.91643
ENSMUST00000156032.2	ENSMUSG00000022577	Ly6h	lymphocyte antigen 6 complex, locus H [Source:MGI Symbol;Acc:MGI:1346030]	protein_coding	ENSMUST00000156032.2	0.00245896	0.23206	-2.14678	2.14678	1.36662	7.48685	5.47839	2.45375
ENSMUST00000222665.2	ENSMUSG00000113764	Gm48617	predicted gene, 48617 [Source:MGI Symbol;Acc:MGI:6098210]	lncRNA	ENSMUST00000222665.2	0.00240511	0.23206	1.11576	-1.11576	1.36329	0.27465	0.201461	-2.31143
ENSMUST00000221756.2	ENSMUSG00000021087	Rtn1	reticulon 1 [Source:MGI Symbol;Acc:MGI:1933947]	retained_intron	ENSMUST00000221756.2	0.00237995	0.23206	1.17372	-1.17372	0.993857	0.179305	0.180413	-2.47062
ENSMUST00000079716.6	ENSMUSG00000062328	Rpl17	ribosomal protein L17 [Source:MGI Symbol;Acc:MGI:2448270]	protein_coding	ENSMUST00000079716.6	0.00239852	0.23206	-0.493099	0.493099	252.66	259.834	1.02839	0.0403908
ENSMUST00000127960.2	ENSMUSG00000023795	Pisd-ps2	phosphatidylserine decarboxylase, pseudogene 2 [Source:MGI Symbol;Acc:MGI:3612472]	processed_transcript	ENSMUST00000127960.2	0.00238178	0.23206	-0.8067	0.8067	1.40089	1.95424	1.395	0.480264
ENSMUST00000227409.2	ENSMUSG00000115737	Rpl19-ps3	ribosomal protein L19, pseudogene 3 [Source:MGI Symbol;Acc:MGI:3648038]	processed_transcript	ENSMUST00000227409.2	0.002404	0.23206	1.23016	-1.23016	0.907108	0.162913	0.179596	-2.47717
ENSMUST00000160770.9	ENSMUSG00000013076	Amotl1	angiomotin-like 1 [Source:MGI Symbol;Acc:MGI:1922973]	processed_transcript	ENSMUST00000160770.9	0.00247906	0.23206	-2.44366	2.44366	0.0818432	0.509558	6.22602	2.63831
ENSMUST00000198585.2	ENSMUSG00000072769	Gm10419	predicted gene 10419 [Source:MGI Symbol;Acc:MGI:3642823]	lncRNA	ENSMUST00000198585.2	0.00250233	0.23206	-0.619996	0.619996	2.92607	3.57849	1.22297	0.290391
ENSMUST00000107356.8	ENSMUSG00000004043	Stat5a	signal transducer and activator of transcription 5A [Source:MGI Symbol;Acc:MGI:103036]	protein_coding	ENSMUST00000107356.8	0.00249181	0.23206	-0.807439	0.807439	1.51625	2.28802	1.509	0.593588
ENSMUST00000219822.2	ENSMUSG00000112366	C730027H18Rik	RIKEN cDNA C730027H18 gene [Source:MGI Symbol;Acc:MGI:2442303]	lncRNA	ENSMUST00000219822.2	0.00247608	0.23206	1.04106	-1.04106	0.516477	0.119089	0.230579	-2.11667
ENSMUST00000030491.9	ENSMUSG00000028719	Cmpk1	cytidine monophosphate (UMP-CMP) kinase 1 [Source:MGI Symbol;Acc:MGI:1913838]	protein_coding	ENSMUST00000030491.9	0.00229382	0.23206	-0.518046	0.518046	28.2757	31.272	1.10596	0.145305
ENSMUST00000101123.10	ENSMUSG00000035158	Mitf	melanogenesis associated transcription factor [Source:MGI Symbol;Acc:MGI:104554]	protein_coding	ENSMUST00000101123.10	0.0024178	0.23206	3.18749	-3.18749	0.212652	0.00969338	0.0455832	-4.45535
ENSMUST00000143715.2	ENSMUSG00000085407	1700095J03Rik	RIKEN cDNA 1700095J03 gene [Source:MGI Symbol;Acc:MGI:1921543]	lncRNA	ENSMUST00000143715.2	0.00229223	0.23206	-1.83452	1.83452	0.0584477	0.248128	4.2453	2.08587
ENSMUST00000114401.8	ENSMUSG00000004633	Chn2	chimerin 2 [Source:MGI Symbol;Acc:MGI:1917243]	protein_coding	ENSMUST00000114401.8	0.00239921	0.23206	3.37114	-3.37114	0.493166	0.00974598	0.019762	-5.66112
ENSMUST00000115300.8	ENSMUSG00000028033	Kcnq5	potassium voltage-gated channel, subfamily Q, member 5 [Source:MGI Symbol;Acc:MGI:1924937]	protein_coding	ENSMUST00000115300.8	0.0023302	0.23206	-2.78457	2.78457	0.111997	0.893143	7.97471	2.99543
ENSMUST00000140834.2	ENSMUSG00000042581	Thsd7b	thrombospondin, type I, domain containing 7B [Source:MGI Symbol;Acc:MGI:2443925]	processed_transcript	ENSMUST00000140834.2	0.00249477	0.23206	-3.66052	3.66052	0.00323937	0.139482	43.0583	5.42822
ENSMUST00000206877.2	ENSMUSG00000059146	Ntrk3	neurotrophic tyrosine kinase, receptor, type 3 [Source:MGI Symbol;Acc:MGI:97385]	processed_transcript	ENSMUST00000206877.2	0.00235691	0.23206	-4.38668	4.38668	0.0100121	1.23698	123.548	6.94893
ENSMUST00000212334.2	ENSMUSG00000110523	C230057M02Rik	RIKEN cDNA C230057M02 gene [Source:MGI Symbol;Acc:MGI:2442079]	lncRNA	ENSMUST00000212334.2	0.00227962	0.23206	0.724924	-0.724924	3.0814	0.973863	0.316046	-1.66179
ENSMUST00000088546.12	ENSMUSG00000000838	Fmr1	FMRP translational regulator 1 [Source:MGI Symbol;Acc:MGI:95564]	protein_coding	ENSMUST00000088546.12	0.00226722	0.23206	-0.639418	0.639418	5.94475	7.09904	1.19417	0.256009
ENSMUST00000093196.11	ENSMUSG00000066551	Hmgb1	high mobility group box 1 [Source:MGI Symbol;Acc:MGI:96113]	protein_coding	ENSMUST00000093196.11	0.00235287	0.23206	0.851409	-0.851409	17.8398	5.14066	0.288157	-1.79507
ENSMUST00000227581.2	ENSMUSG00000057981	Vmn1r12	vomeronasal 1 receptor 12 [Source:MGI Symbol;Acc:MGI:3645555]	protein_coding	ENSMUST00000227581.2	0.00231321	0.23206	1.26783	-1.26783	0.141555	0.0267552	0.189009	-2.40347
ENSMUST00000114913.3	ENSMUSG00000022840	Adcy5	adenylate cyclase 5 [Source:MGI Symbol;Acc:MGI:99673]	protein_coding	ENSMUST00000114913.3	0.0023636	0.23206	-0.648262	0.648262	15.2776	19.4763	1.27482	0.350299
ENSMUST00000085745.13	ENSMUSG00000066643	Wdr35	WD repeat domain 35 [Source:MGI Symbol;Acc:MGI:1921932]	protein_coding	ENSMUST00000085745.13	0.00238596	0.23206	-0.755299	0.755299	4.95578	7.08844	1.43034	0.516357
ENSMUST00000115355.2	ENSMUSG00000017978	Cadps2	Ca2+-dependent activator protein for secretion 2 [Source:MGI Symbol;Acc:MGI:2443963]	retained_intron	ENSMUST00000115355.2	0.00234436	0.23206	3.21226	-3.21226	0.385296	0.017716	0.0459803	-4.44284
ENSMUST00000216867.2	ENSMUSG00000009927	Rps25	ribosomal protein S25 [Source:MGI Symbol;Acc:MGI:1922867]	protein_coding	ENSMUST00000216867.2	0.00237758	0.23206	-0.546524	0.546524	325.094	344.057	1.05833	0.0817928
ENSMUST00000174382.8	ENSMUSG00000079491	H2-T10	histocompatibility 2, T region locus 10 [Source:MGI Symbol;Acc:MGI:95942]	polymorphic_pseudogene	ENSMUST00000174382.8	0.00235662	0.23206	-1.04972	1.04972	0.62489	1.1882	1.90146	0.927106
ENSMUST00000027897.8	ENSMUSG00000026603	Smyd2	SET and MYND domain containing 2 [Source:MGI Symbol;Acc:MGI:1915889]	protein_coding	ENSMUST00000027897.8	0.00250952	0.23206	-0.765459	0.765459	33.2151	47.5322	1.43104	0.517064
ENSMUST00000196280.5	ENSMUSG00000028149	Rap1gds1	RAP1, GTP-GDP dissociation stimulator 1 [Source:MGI Symbol;Acc:MGI:2385189]	protein_coding	ENSMUST00000196280.5	0.00230493	0.23206	-0.684199	0.684199	11.0571	14.436	1.30559	0.384704
ENSMUST00000081650.15	ENSMUSG00000060036	Rpl3	ribosomal protein L3 [Source:MGI Symbol;Acc:MGI:1351605]	protein_coding	ENSMUST00000081650.15	0.00233098	0.23206	-0.529729	0.529729	359.063	398.326	1.10935	0.149713
ENSMUST00000030683.8	ENSMUSG00000028864	Hgf	hepatocyte growth factor [Source:MGI Symbol;Acc:MGI:96079]	protein_coding	ENSMUST00000030683.8	0.00241383	0.23206	-3.83694	3.83694	0.0203809	0.49749	24.4096	4.60938
ENSMUST00000133954.3	ENSMUSG00000022208	Jph4	junctophilin 4 [Source:MGI Symbol;Acc:MGI:2443113]	retained_intron	ENSMUST00000133954.3	0.00229069	0.23206	0.675811	-0.675811	5.72592	1.89156	0.330349	-1.59794
ENSMUST00000054654.13	ENSMUSG00000047342	Zfp286	zinc finger protein 286 [Source:MGI Symbol;Acc:MGI:2384758]	protein_coding	ENSMUST00000054654.13	0.0025158	0.23206	-0.714677	0.714677	1.42465	1.90842	1.33958	0.421777
ENSMUST00000166855.3	ENSMUSG00000050164	Mchr1	melanin-concentrating hormone receptor 1 [Source:MGI Symbol;Acc:MGI:2180756]	protein_coding	ENSMUST00000166855.3	0.00229589	0.23206	-2.44378	2.44378	0.330257	3.09015	9.35679	3.22601
ENSMUST00000227147.2	ENSMUSG00000021831	Ero1a	endoplasmic reticulum oxidoreductase 1 alpha [Source:MGI Symbol;Acc:MGI:1354385]	protein_coding	ENSMUST00000227147.2	0.00249121	0.23206	3.78606	-3.78606	1.12581	0.00609484	0.00541372	-7.52916
ENSMUST00000213505.2	ENSMUSG00000054940	Olfr137	olfactory receptor 137 [Source:MGI Symbol;Acc:MGI:2177520]	protein_coding	ENSMUST00000213505.2	0.00246069	0.23206	1.22819	-1.22819	0.391429	0.0675298	0.172521	-2.53515
ENSMUST00000100054.4	ENSMUSG00000039835	Nhsl1	NHS-like 1 [Source:MGI Symbol;Acc:MGI:106390]	protein_coding	ENSMUST00000100054.4	0.00239219	0.23206	0.593137	-0.593137	8.30602	3.17702	0.382496	-1.38648
ENSMUST00000033686.2	ENSMUSG00000031323	Dmrtc1a	DMRT-like family C1a [Source:MGI Symbol;Acc:MGI:1918137]	protein_coding	ENSMUST00000033686.2	0.00245799	0.23206	-0.945742	0.945742	1.41086	2.57267	1.82348	0.866693
ENSMUST00000125449.2	ENSMUSG00000027618	Nfs1	nitrogen fixation gene 1 (S. cerevisiae) [Source:MGI Symbol;Acc:MGI:1316706]	retained_intron	ENSMUST00000125449.2	0.00229742	0.23206	0.964808	-0.964808	1.35386	0.317912	0.234818	-2.09038
ENSMUST00000109542.3	ENSMUSG00000061331	Gm17132	predicted gene 17132 [Source:MGI Symbol;Acc:MGI:4937959]	unprocessed_pseudogene	ENSMUST00000109542.3	0.00250812	0.23206	0.776509	-0.776509	21.8519	6.31131	0.288822	-1.79175
ENSMUST00000197865.2	ENSMUSG00000106507	Gm43056	predicted gene 43056 [Source:MGI Symbol;Acc:MGI:5663193]	lncRNA	ENSMUST00000197865.2	0.00232245	0.23206	1.35202	-1.35202	0.766391	0.120416	0.157121	-2.67005
ENSMUST00000030771.12	ENSMUSG00000029014	Dnajc2	DnaJ heat shock protein family (Hsp40) member C2 [Source:MGI Symbol;Acc:MGI:99470]	protein_coding	ENSMUST00000030771.12	0.00251031	0.23206	-0.571076	0.571076	9.24084	10.326	1.11743	0.160181
ENSMUST00000207974.2	ENSMUSG00000035228	Ccdc106	coiled-coil domain containing 106 [Source:MGI Symbol;Acc:MGI:2385900]	protein_coding	ENSMUST00000207974.2	0.00249262	0.23206	-0.76508	0.76508	1.66941	2.27788	1.36449	0.448358
ENSMUST00000110530.9	ENSMUSG00000033256	Shf	Src homology 2 domain containing F [Source:MGI Symbol;Acc:MGI:3613669]	protein_coding	ENSMUST00000110530.9	0.00226212	0.23206	3.51699	-3.51699	0.93386	0.0409898	0.0438929	-4.50987
ENSMUST00000142064.8	ENSMUSG00000043067	Dpy19l1	dpy-19-like 1 (C. elegans) [Source:MGI Symbol;Acc:MGI:1915685]	protein_coding	ENSMUST00000142064.8	0.00229164	0.23206	-0.58924	0.58924	15.45	18.0839	1.17048	0.227101
ENSMUST00000160218.2	ENSMUSG00000093536	Smim17	small integral membrane protein 17 [Source:MGI Symbol;Acc:MGI:4365374]	protein_coding	ENSMUST00000160218.2	0.00233365	0.23206	-0.663928	0.663928	2.89403	3.72495	1.28712	0.364141
ENSMUST00000125745.8	ENSMUSG00000032717	Mdfi	MyoD family inhibitor [Source:MGI Symbol;Acc:MGI:107687]	processed_transcript	ENSMUST00000125745.8	0.00229603	0.23206	3.24372	-3.24372	0.565253	0.0145891	0.0258099	-5.27593
ENSMUST00000092325.11	ENSMUSG00000035835	Plppr3	phospholipid phosphatase related 3 [Source:MGI Symbol;Acc:MGI:2388640]	protein_coding	ENSMUST00000092325.11	0.00245893	0.23206	-0.899541	0.899541	11.1796	18.9886	1.69849	0.764256
ENSMUST00000064257.6	ENSMUSG00000052415	Tchh	trichohyalin [Source:MGI Symbol;Acc:MGI:2177944]	protein_coding	ENSMUST00000064257.6	0.00251585	0.23206	-1.66792	1.66792	0.833468	3.08022	3.69566	1.88583
ENSMUST00000002145.12	ENSMUSG00000002076	Hsf2bp	heat shock transcription factor 2 binding protein [Source:MGI Symbol;Acc:MGI:1921627]	protein_coding	ENSMUST00000002145.12	0.00234295	0.23206	3.4394	-3.4394	0.126037	0.000685254	0.00543693	-7.52299
ENSMUST00000178174.3	ENSMUSG00000095139	Pou3f2	POU domain, class 3, transcription factor 2 [Source:MGI Symbol;Acc:MGI:101895]	protein_coding	ENSMUST00000178174.3	0.00233714	0.23206	-0.624078	0.624078	4.18294	4.96867	1.18784	0.24834
ENSMUST00000143878.2	ENSMUSG00000032231	Anxa2	annexin A2 [Source:MGI Symbol;Acc:MGI:88246]	retained_intron	ENSMUST00000143878.2	0.00233931	0.23206	2.06424	-2.06424	0.31648	0.0304481	0.0962087	-3.37769
ENSMUST00000057023.12	ENSMUSG00000051048	P4ha3	procollagen-proline, 2-oxoglutarate 4-dioxygenase (proline 4-hydroxylase), alpha polypeptide III [Source:MGI Symbol;Acc:MGI:2444049]	protein_coding	ENSMUST00000057023.12	0.00244933	0.23206	-1.68301	1.68301	0.759373	2.62459	3.45626	1.78921
ENSMUST00000153812.2	ENSMUSG00000034771	Tle2	transducin-like enhancer of split 2 [Source:MGI Symbol;Acc:MGI:104635]	retained_intron	ENSMUST00000153812.2	0.002411	0.23206	1.36705	-1.36705	4.52354	0.867168	0.191701	-2.38307
ENSMUST00000185692.7	ENSMUSG00000026319	Relch	RAB11 binding and LisH domain, coiled-coil and HEAT repeat containing [Source:MGI Symbol;Acc:MGI:1922832]	nonsense_mediated_decay	ENSMUST00000185692.7	0.00250202	0.23206	-0.555582	0.555582	7.75776	8.88708	1.14557	0.196068
ENSMUST00000160777.8	ENSMUSG00000025905	Oprk1	opioid receptor, kappa 1 [Source:MGI Symbol;Acc:MGI:97439]	protein_coding	ENSMUST00000160777.8	0.00243573	0.23206	-1.47002	1.47002	0.0769869	0.221905	2.88238	1.52726
ENSMUST00000239100.2	ENSMUSG00000025905	Oprk1	opioid receptor, kappa 1 [Source:MGI Symbol;Acc:MGI:97439]	protein_coding	ENSMUST00000239100.2	0.00243573	0.23206	-1.47002	1.47002	0.0769869	0.221905	2.88238	1.52726
ENSMUST00000063192.15	ENSMUSG00000050640	Tmem150c	transmembrane protein 150C [Source:MGI Symbol;Acc:MGI:3041258]	protein_coding	ENSMUST00000063192.15	0.00227593	0.23206	-0.516154	0.516154	11.7966	12.9397	1.0969	0.133435
ENSMUST00000030032.13	ENSMUSG00000028347	Tmeff1	transmembrane protein with EGF-like and two follistatin-like domains 1 [Source:MGI Symbol;Acc:MGI:1926810]	protein_coding	ENSMUST00000030032.13	0.0023393	0.23206	-0.859176	0.859176	8.56102	13.1264	1.53327	0.616613
ENSMUST00000206382.2	ENSMUSG00000055078	Gabra5	gamma-aminobutyric acid (GABA) A receptor, subunit alpha 5 [Source:MGI Symbol;Acc:MGI:95617]	protein_coding	ENSMUST00000206382.2	0.00241272	0.23206	-4.23	4.23	0.270239	21.7082	80.3294	6.32786
ENSMUST00000109659.9	ENSMUSG00000020182	Ddc	dopa decarboxylase [Source:MGI Symbol;Acc:MGI:94876]	protein_coding	ENSMUST00000109659.9	0.00250279	0.23206	-0.734753	0.734753	2.98169	4.18066	1.40211	0.4876
ENSMUST00000110179.9	ENSMUSG00000027333	Smox	spermine oxidase [Source:MGI Symbol;Acc:MGI:2445356]	protein_coding	ENSMUST00000110179.9	0.00244089	0.23206	0.894119	-0.894119	5.50269	1.47458	0.267975	-1.89983
ENSMUST00000117964.2	ENSMUSG00000083594	Gm13722	predicted gene 13722 [Source:MGI Symbol;Acc:MGI:3651668]	processed_pseudogene	ENSMUST00000117964.2	0.00251274	0.23206	0.891195	-0.891195	1.06105	0.26818	0.25275	-1.98422
ENSMUST00000112981.9	ENSMUSG00000026883	Dab2ip	disabled 2 interacting protein [Source:MGI Symbol;Acc:MGI:1916851]	nonsense_mediated_decay	ENSMUST00000112981.9	0.00248764	0.23206	4.18715	-4.18715	0.231655	0.00780284	0.033683	-4.89183
ENSMUST00000081982.12	ENSMUSG00000037259	Dzank1	double zinc ribbon and ankyrin repeat domains 1 [Source:MGI Symbol;Acc:MGI:2139080]	protein_coding	ENSMUST00000081982.12	0.00232553	0.23206	-0.488318	0.488318	49.0742	53.7009	1.09428	0.129981
ENSMUST00000143783.9	ENSMUSG00000000247	Lhx2	LIM homeobox protein 2 [Source:MGI Symbol;Acc:MGI:96785]	protein_coding	ENSMUST00000143783.9	0.00247509	0.23206	-4.29696	4.29696	0.0596586	1.86727	31.2992	4.96806
ENSMUST00000139884.2	ENSMUSG00000085389	1700003M07Rik	RIKEN cDNA 1700003M07 gene [Source:MGI Symbol;Acc:MGI:1919475]	lncRNA	ENSMUST00000139884.2	0.00259757	0.232237	-1.43589	1.43589	2.04867	6.38415	3.11625	1.63981
ENSMUST00000051754.2	ENSMUSG00000045498	Pcdhb3	protocadherin beta 3 [Source:MGI Symbol;Acc:MGI:2136737]	protein_coding	ENSMUST00000051754.2	0.00255532	0.232237	-0.719202	0.719202	3.61869	4.86723	1.34502	0.427632
ENSMUST00000051862.8	ENSMUSG00000078161	Erich3	glutamate rich 3 [Source:MGI Symbol;Acc:MGI:1919095]	protein_coding	ENSMUST00000051862.8	0.00259531	0.232237	-1	1	0.412627	0.724944	1.7569	0.813031
ENSMUST00000100069.9	ENSMUSG00000057182	Scn3a	sodium channel, voltage-gated, type III, alpha [Source:MGI Symbol;Acc:MGI:98249]	protein_coding	ENSMUST00000100069.9	0.00252183	0.232237	-3.39551	3.39551	0.256509	6.78207	26.4399	4.72464
ENSMUST00000035444.10	ENSMUSG00000032773	Chrm1	cholinergic receptor, muscarinic 1, CNS [Source:MGI Symbol;Acc:MGI:88396]	protein_coding	ENSMUST00000035444.10	0.00255007	0.232237	-5.4143	5.4143	0.0511909	10.7987	210.95	7.72076
ENSMUST00000025993.10	ENSMUSG00000025020	Slit1	slit guidance ligand 1 [Source:MGI Symbol;Acc:MGI:1315203]	protein_coding	ENSMUST00000025993.10	0.00259336	0.232237	-2.82273	2.82273	0.114503	0.963547	8.41504	3.07297
ENSMUST00000201477.2	ENSMUSG00000106888	Gm42848	predicted gene 42848 [Source:MGI Symbol;Acc:MGI:5662985]	lncRNA	ENSMUST00000201477.2	0.00260673	0.232237	0.977499	-0.977499	0.715218	0.17376	0.242946	-2.04129
ENSMUST00000168584.9	ENSMUSG00000021916	Glt8d1	glycosyltransferase 8 domain containing 1 [Source:MGI Symbol;Acc:MGI:1923735]	protein_coding	ENSMUST00000168584.9	0.00260227	0.232237	-0.738722	0.738722	4.27821	5.79578	1.35472	0.437997
ENSMUST00000094807.6	ENSMUSG00000070802	Pnmal2	PNMA-like 2 [Source:MGI Symbol;Acc:MGI:3645856]	protein_coding	ENSMUST00000094807.6	0.00259001	0.232237	-0.616235	0.616235	142.691	173.525	1.21609	0.282251
ENSMUST00000235312.2	ENSMUSG00000025207	Sema4g	sema domain, immunoglobulin domain (Ig), transmembrane domain (TM) and short cytoplasmic domain, (semaphorin) 4G [Source:MGI Symbol;Acc:MGI:1347047]	retained_intron	ENSMUST00000235312.2	0.00255081	0.232237	0.92423	-0.92423	0.497497	0.136466	0.274304	-1.86615
ENSMUST00000197216.3	ENSMUSG00000105867	Gm42517	predicted gene 42517 [Source:MGI Symbol;Acc:MGI:5662654]	protein_coding	ENSMUST00000197216.3	0.00258598	0.232237	-0.774159	0.774159	10.1645	14.1598	1.39307	0.478267
ENSMUST00000141660.8	ENSMUSG00000042425	Frmpd3	FERM and PDZ domain containing 3 [Source:MGI Symbol;Acc:MGI:3646547]	processed_transcript	ENSMUST00000141660.8	0.00254005	0.232237	1.64214	-1.64214	1.68101	0.221428	0.131723	-2.92442
ENSMUST00000069041.15	ENSMUSG00000031367	Ap1s2	adaptor-related protein complex 1, sigma 2 subunit [Source:MGI Symbol;Acc:MGI:1889383]	protein_coding	ENSMUST00000069041.15	0.00256804	0.232237	-0.906714	0.906714	15.298	25.0483	1.63736	0.711372
ENSMUST00000078496.12	ENSMUSG00000024112	Cacna1h	calcium channel, voltage-dependent, T type, alpha 1H subunit [Source:MGI Symbol;Acc:MGI:1928842]	protein_coding	ENSMUST00000078496.12	0.0026017	0.232237	-2.74791	2.74791	0.470307	6.26516	13.3214	3.73568
ENSMUST00000024595.4	ENSMUSG00000023828	Slc22a3	solute carrier family 22 (organic cation transporter), member 3 [Source:MGI Symbol;Acc:MGI:1333817]	protein_coding	ENSMUST00000024595.4	0.00257336	0.232237	-1.39405	1.39405	0.11661	0.29632	2.54112	1.34546
ENSMUST00000112172.4	ENSMUSG00000049775	Tmsb4x	thymosin, beta 4, X chromosome [Source:MGI Symbol;Acc:MGI:99510]	protein_coding	ENSMUST00000112172.4	0.00253133	0.232237	-0.575108	0.575108	592.53	697.222	1.17669	0.23473
ENSMUST00000154723.3	ENSMUSG00000048537	Phldb1	pleckstrin homology like domain, family B, member 1 [Source:MGI Symbol;Acc:MGI:2143230]	protein_coding	ENSMUST00000154723.3	0.00256981	0.232237	-1.39376	1.39376	2.54638	7.05134	2.76916	1.46945
ENSMUST00000234568.2	ENSMUSG00000024078	Ttc27	tetratricopeptide repeat domain 27 [Source:MGI Symbol;Acc:MGI:1921446]	protein_coding	ENSMUST00000234568.2	0.00259705	0.232237	-0.837005	0.837005	0.922721	1.38085	1.4965	0.581594
ENSMUST00000091374.9	ENSMUSG00000026021	Sumo1	small ubiquitin-like modifier 1 [Source:MGI Symbol;Acc:MGI:1197010]	protein_coding	ENSMUST00000091374.9	0.00256201	0.232237	-0.482216	0.482216	64.6997	66.711	1.03109	0.0441659
ENSMUST00000067072.5	ENSMUSG00000054196	Cthrc1	collagen triple helix repeat containing 1 [Source:MGI Symbol;Acc:MGI:1915838]	protein_coding	ENSMUST00000067072.5	0.00253125	0.232237	0.671474	-0.671474	12.8711	4.49972	0.349598	-1.51623
ENSMUST00000028071.13	ENSMUSG00000026739	Bmi1	Bmi1 polycomb ring finger oncogene [Source:MGI Symbol;Acc:MGI:88174]	protein_coding	ENSMUST00000028071.13	0.00255254	0.232237	-0.505481	0.505481	14.2343	14.8588	1.04388	0.0619507
ENSMUST00000206756.2	ENSMUSG00000108470	Gm4598	predicted gene 4598 [Source:MGI Symbol;Acc:MGI:3782781]	lncRNA	ENSMUST00000206756.2	0.00255255	0.232237	-3.27746	3.27746	0.00547771	0.265195	48.4136	5.59734
ENSMUST00000027291.7	ENSMUSG00000026117	Zap70	zeta-chain (TCR) associated protein kinase [Source:MGI Symbol;Acc:MGI:99613]	protein_coding	ENSMUST00000027291.7	0.00260276	0.232237	-1.2159	1.2159	0.230496	0.486447	2.11043	1.07754
ENSMUST00000107024.8	ENSMUSG00000034255	Arhgap27	Rho GTPase activating protein 27 [Source:MGI Symbol;Acc:MGI:1916903]	protein_coding	ENSMUST00000107024.8	0.00255329	0.232237	-0.721794	0.721794	2.28996	3.05647	1.33473	0.416543
ENSMUST00000044297.7	ENSMUSG00000035551	Igfbpl1	insulin-like growth factor binding protein-like 1 [Source:MGI Symbol;Acc:MGI:1933198]	protein_coding	ENSMUST00000044297.7	0.00259973	0.232237	-2.57041	2.57041	0.183166	1.80983	9.8808	3.30463
ENSMUST00000059049.8	ENSMUSG00000050587	Lrrc4c	leucine rich repeat containing 4C [Source:MGI Symbol;Acc:MGI:2442636]	protein_coding	ENSMUST00000059049.8	0.00259296	0.232237	-0.754501	0.754501	8.42134	11.8664	1.40908	0.494758
ENSMUST00000102930.10	ENSMUSG00000009079	Ewsr1	Ewing sarcoma breakpoint region 1 [Source:MGI Symbol;Acc:MGI:99960]	protein_coding	ENSMUST00000102930.10	0.00260292	0.232237	-0.541956	0.541956	43.7012	50.165	1.14791	0.199011
ENSMUST00000239073.2	ENSMUSG00000020321	Mdh1	malate dehydrogenase 1, NAD (soluble) [Source:MGI Symbol;Acc:MGI:97051]	protein_coding	ENSMUST00000239073.2	0.00254245	0.232237	-0.48486	0.48486	325.924	329.985	1.01246	0.0178659
ENSMUST00000226631.2	ENSMUSG00000035875	AI182371	expressed sequence AI182371 [Source:MGI Symbol;Acc:MGI:2138853]	protein_coding	ENSMUST00000226631.2	0.00255074	0.232237	3.78688	-3.78688	0.260927	0.000684854	0.0026247	-8.57363
ENSMUST00000079063.7	ENSMUSG00000063632	Sox11	SRY (sex determining region Y)-box 11 [Source:MGI Symbol;Acc:MGI:98359]	protein_coding	ENSMUST00000079063.7	0.00261688	0.232875	-1.63922	1.63922	0.684484	2.31077	3.37593	1.75528
ENSMUST00000025786.9	ENSMUSG00000024855	Pacs1	phosphofurin acidic cluster sorting protein 1 [Source:MGI Symbol;Acc:MGI:1277113]	protein_coding	ENSMUST00000025786.9	0.0026283	0.232927	-0.552964	0.552964	12.0353	14.0476	1.1672	0.22305
ENSMUST00000223677.2	ENSMUSG00000114959	G630093K05Rik	RIKEN cDNA G630093K05 gene [Source:MGI Symbol;Acc:MGI:3588274]	lncRNA	ENSMUST00000223677.2	0.00265842	0.232927	0.972552	-0.972552	0.43667	0.118646	0.271706	-1.87988
ENSMUST00000172362.3	ENSMUSG00000024908	Ppp6r3	protein phosphatase 6, regulatory subunit 3 [Source:MGI Symbol;Acc:MGI:1921807]	protein_coding	ENSMUST00000172362.3	0.00266185	0.232927	-0.843453	0.843453	1.6817	2.71719	1.61574	0.692197
ENSMUST00000169942.10	ENSMUSG00000036218	Pdzrn4	PDZ domain containing RING finger 4 [Source:MGI Symbol;Acc:MGI:3056996]	protein_coding	ENSMUST00000169942.10	0.00263719	0.232927	-1.66047	1.66047	0.292227	1.00624	3.44337	1.78382
ENSMUST00000106349.2	ENSMUSG00000059248	Septin9	septin 9 [Source:MGI Symbol;Acc:MGI:1858222]	protein_coding	ENSMUST00000106349.2	0.00264355	0.232927	-1.77451	1.77451	1.43805	5.70097	3.96438	1.98709
ENSMUST00000025290.7	ENSMUSG00000024423	Impact	impact, RWD domain protein [Source:MGI Symbol;Acc:MGI:1098233]	protein_coding	ENSMUST00000025290.7	0.00264227	0.232927	-0.496833	0.496833	63.8906	67.528	1.05693	0.0798832
ENSMUST00000181904.3	ENSMUSG00000044365	Cxxc4	CXXC finger 4 [Source:MGI Symbol;Acc:MGI:2442112]	protein_coding	ENSMUST00000181904.3	0.00262308	0.232927	-0.502774	0.502774	8.51756	9.29008	1.0907	0.12525
ENSMUST00000172330.3	ENSMUSG00000031284	Pak3	p21 (RAC1) activated kinase 3 [Source:MGI Symbol;Acc:MGI:1339656]	protein_coding	ENSMUST00000172330.3	0.00264903	0.232927	-0.992842	0.992842	2.65038	4.84649	1.8286	0.870743
ENSMUST00000231589.2	ENSMUSG00000022836	Mylk	myosin, light polypeptide kinase [Source:MGI Symbol;Acc:MGI:894806]	protein_coding	ENSMUST00000231589.2	0.00264644	0.232927	-1.04212	1.04212	1.00918	1.77635	1.76019	0.815735
ENSMUST00000094836.6	ENSMUSG00000029123	Stk32b	serine/threonine kinase 32B [Source:MGI Symbol;Acc:MGI:1927552]	protein_coding	ENSMUST00000094836.6	0.00264308	0.232927	-1.88458	1.88458	0.149062	0.655129	4.39502	2.13587
ENSMUST00000204824.2	ENSMUSG00000107634	Gm36816	predicted gene, 36816 [Source:MGI Symbol;Acc:MGI:5595975]	lncRNA	ENSMUST00000204824.2	0.00265169	0.232927	0.999559	-0.999559	4.67473	1.02927	0.220178	-2.18326
ENSMUST00000070085.6	ENSMUSG00000056145	AI504432	expressed sequence AI504432 [Source:MGI Symbol;Acc:MGI:2139742]	lncRNA	ENSMUST00000070085.6	0.00265978	0.232927	-0.62871	0.62871	7.22266	8.79479	1.21767	0.284118
ENSMUST00000110960.9	ENSMUSG00000037017	Zscan21	zinc finger and SCAN domain containing 21 [Source:MGI Symbol;Acc:MGI:99182]	protein_coding	ENSMUST00000110960.9	0.00265075	0.232927	-4.99478	4.99478	0.114349	4.81623	42.1187	5.39639
ENSMUST00000062069.6	ENSMUSG00000047250	Ptgs1	prostaglandin-endoperoxide synthase 1 [Source:MGI Symbol;Acc:MGI:97797]	protein_coding	ENSMUST00000062069.6	0.00266208	0.232927	-0.620841	0.620841	3.75069	4.69629	1.25211	0.324365
ENSMUST00000228191.2	ENSMUSG00000115279	Gm49273	predicted gene, 49273 [Source:MGI Symbol;Acc:MGI:6118757]	processed_pseudogene	ENSMUST00000228191.2	0.00266736	0.233129	0.725793	-0.725793	6.28984	2.06172	0.327786	-1.60918
ENSMUST00000223707.2	ENSMUSG00000114384	4930455J16Rik	RIKEN cDNA 4930455J16 gene [Source:MGI Symbol;Acc:MGI:1914835]	lncRNA	ENSMUST00000223707.2	0.00267204	0.233238	1.04246	-1.04246	0.359601	0.0823967	0.229134	-2.12574
ENSMUST00000156096.8	ENSMUSG00000031012	Cask	calcium/calmodulin-dependent serine protein kinase (MAGUK family) [Source:MGI Symbol;Acc:MGI:1309489]	protein_coding	ENSMUST00000156096.8	0.00267457	0.233238	-0.646978	0.646978	5.64757	6.89458	1.2208	0.287832
ENSMUST00000211926.2	ENSMUSG00000055835	Zfp1	zinc finger protein 1 [Source:MGI Symbol;Acc:MGI:99154]	protein_coding	ENSMUST00000211926.2	0.00268106	0.233269	-1.05588	1.05588	0.827835	1.48143	1.78952	0.839576
ENSMUST00000149147.8	ENSMUSG00000052949	Rnf157	ring finger protein 157 [Source:MGI Symbol;Acc:MGI:2442484]	protein_coding	ENSMUST00000149147.8	0.0026816	0.233269	-1.14903	1.14903	6.44066	12.9291	2.00742	1.00534
ENSMUST00000189743.7	ENSMUSG00000079550	Mpp4	membrane protein, palmitoylated 4 (MAGUK p55 subfamily member 4) [Source:MGI Symbol;Acc:MGI:2386681]	retained_intron	ENSMUST00000189743.7	0.00268385	0.233269	3.2586	-3.2586	0.382926	0.0189171	0.0494016	-4.3393
ENSMUST00000064780.4	ENSMUSG00000031340	Gabre	gamma-aminobutyric acid (GABA) A receptor, subunit epsilon [Source:MGI Symbol;Acc:MGI:1330235]	protein_coding	ENSMUST00000064780.4	0.00270639	0.2334	-1.05702	1.05702	0.152265	0.26263	1.72482	0.786444
ENSMUST00000213528.2	ENSMUSG00000000296	Tpd52l1	tumor protein D52-like 1 [Source:MGI Symbol;Acc:MGI:1298386]	protein_coding	ENSMUST00000213528.2	0.00270068	0.2334	-0.942868	0.942868	1.9835	3.77212	1.90176	0.927332
ENSMUST00000134084.2	ENSMUSG00000037475	Thoc2	THO complex 2 [Source:MGI Symbol;Acc:MGI:2442413]	processed_transcript	ENSMUST00000134084.2	0.00272112	0.2334	-0.993773	0.993773	1.09204	1.76869	1.61962	0.695653
ENSMUST00000079323.8	ENSMUSG00000032776	Mctp2	multiple C2 domains, transmembrane 2 [Source:MGI Symbol;Acc:MGI:2685335]	protein_coding	ENSMUST00000079323.8	0.00269451	0.2334	-1.31383	1.31383	0.0885536	0.241464	2.72676	1.44719
ENSMUST00000237848.2	ENSMUSG00000118174	Gm3188	predicted gene 3188 [Source:MGI Symbol;Acc:MGI:3781367]	processed_pseudogene	ENSMUST00000237848.2	0.00269614	0.2334	1.01063	-1.01063	0.497379	0.121139	0.243555	-2.03768
ENSMUST00000135383.9	ENSMUSG00000033857	Engase	endo-beta-N-acetylglucosaminidase [Source:MGI Symbol;Acc:MGI:2443788]	protein_coding	ENSMUST00000135383.9	0.002719	0.2334	-0.685648	0.685648	1.41535	1.85217	1.30864	0.388064
ENSMUST00000112105.8	ENSMUSG00000035299	Mid1	midline 1 [Source:MGI Symbol;Acc:MGI:1100537]	protein_coding	ENSMUST00000112105.8	0.00271988	0.2334	-1.06938	1.06938	0.412049	0.712333	1.72876	0.789738
ENSMUST00000008036.9	ENSMUSG00000007892	Rplp1	ribosomal protein, large, P1 [Source:MGI Symbol;Acc:MGI:1927099]	protein_coding	ENSMUST00000008036.9	0.00270402	0.2334	-0.553625	0.553625	979.47	1096.82	1.11981	0.163256
ENSMUST00000168479.3	ENSMUSG00000075592	Nynrin	NYN domain and retroviral integrase containing [Source:MGI Symbol;Acc:MGI:2652872]	protein_coding	ENSMUST00000168479.3	0.00269829	0.2334	-0.594948	0.594948	2.4966	3.05963	1.22552	0.293392
ENSMUST00000102996.4	ENSMUSG00000021747	Cfap20dc	CFAP20 domain containing [Source:MGI Symbol;Acc:MGI:1926154]	protein_coding	ENSMUST00000102996.4	0.00271597	0.2334	-1.04091	1.04091	1.41761	2.92049	2.06015	1.04275
ENSMUST00000183431.8	ENSMUSG00000095304	Plac9a	placenta specific 9a [Source:MGI Symbol;Acc:MGI:2663998]	protein_coding	ENSMUST00000183431.8	0.00269828	0.2334	2.23936	-2.23936	2.51756	0.192221	0.0763521	-3.71119
ENSMUST00000106982.8	ENSMUSG00000001827	Folr1	folate receptor 1 (adult) [Source:MGI Symbol;Acc:MGI:95568]	protein_coding	ENSMUST00000106982.8	0.00271204	0.2334	3.78696	-3.78696	1.15564	0.00770501	0.00666733	-7.22868
ENSMUST00000217198.2	ENSMUSG00000032172	Olfm2	olfactomedin 2 [Source:MGI Symbol;Acc:MGI:3045350]	protein_coding	ENSMUST00000217198.2	0.00273101	0.233568	-1.31608	1.31608	1.95025	5.16128	2.64647	1.40407
ENSMUST00000239140.2	ENSMUSG00000035357	Pdzrn3	PDZ domain containing RING finger 3 [Source:MGI Symbol;Acc:MGI:1933157]	protein_coding	ENSMUST00000239140.2	0.00273203	0.233568	-3.40887	3.40887	0.0406814	0.457695	11.2507	3.49195
ENSMUST00000189909.7	ENSMUSG00000074578	Zfas1	zinc finger, NFX1-type containing 1, antisense RNA 1 [Source:MGI Symbol;Acc:MGI:1916199]	lncRNA	ENSMUST00000189909.7	0.00273111	0.233568	-0.648208	0.648208	30.106	38.4586	1.27744	0.353258
ENSMUST00000078880.6	ENSMUSG00000063434	Sorcs3	sortilin-related VPS10 domain containing receptor 3 [Source:MGI Symbol;Acc:MGI:1913923]	protein_coding	ENSMUST00000078880.6	0.00273509	0.233574	-0.516293	0.516293	7.72356	8.52597	1.10389	0.142598
ENSMUST00000056403.7	ENSMUSG00000044927	H1f10	H1.10 linker histone [Source:MGI Symbol;Acc:MGI:2685307]	protein_coding	ENSMUST00000056403.7	0.00277854	0.233915	-0.684947	0.684947	9.84892	11.912	1.20947	0.274379
ENSMUST00000026076.14	ENSMUSG00000025089	Gfra1	glial cell line derived neurotrophic factor family receptor alpha 1 [Source:MGI Symbol;Acc:MGI:1100842]	protein_coding	ENSMUST00000026076.14	0.00279581	0.233915	-1.23509	1.23509	0.983017	2.22546	2.26391	1.17882
ENSMUST00000017552.13	ENSMUSG00000020882	Cacnb1	calcium channel, voltage-dependent, beta 1 subunit [Source:MGI Symbol;Acc:MGI:102522]	protein_coding	ENSMUST00000017552.13	0.00279272	0.233915	-0.893344	0.893344	8.15298	13.3605	1.63873	0.712575
ENSMUST00000124500.8	ENSMUSG00000042671	Rgs8	regulator of G-protein signaling 8 [Source:MGI Symbol;Acc:MGI:108408]	protein_coding	ENSMUST00000124500.8	0.00278747	0.233915	2.08889	-2.08889	1.38657	0.149492	0.107815	-3.21337
ENSMUST00000036439.6	ENSMUSG00000039385	Cdh6	cadherin 6 [Source:MGI Symbol;Acc:MGI:107435]	protein_coding	ENSMUST00000036439.6	0.00275587	0.233915	-2.60405	2.60405	0.551089	6.1226	11.11	3.47379
ENSMUST00000114050.8	ENSMUSG00000079523	Tmsb10	thymosin, beta 10 [Source:MGI Symbol;Acc:MGI:109146]	protein_coding	ENSMUST00000114050.8	0.00274633	0.233915	-0.52494	0.52494	97.0212	103.786	1.06972	0.0972389
ENSMUST00000161677.2	ENSMUSG00000060780	Lrrtm1	leucine rich repeat transmembrane neuronal 1 [Source:MGI Symbol;Acc:MGI:2389173]	protein_coding	ENSMUST00000161677.2	0.00278906	0.233915	-1.84248	1.84248	0.864432	3.89465	4.50544	2.17167
ENSMUST00000032770.4	ENSMUSG00000030553	Pgpep1l	pyroglutamyl-peptidase I-like [Source:MGI Symbol;Acc:MGI:1925694]	protein_coding	ENSMUST00000032770.4	0.00278986	0.233915	-2.04314	2.04314	0.0830738	0.486717	5.85885	2.55062
ENSMUST00000043654.10	ENSMUSG00000045007	Tubg2	tubulin, gamma 2 [Source:MGI Symbol;Acc:MGI:2144208]	protein_coding	ENSMUST00000043654.10	0.0027648	0.233915	-0.580295	0.580295	23.7425	29.073	1.22451	0.292208
ENSMUST00000087333.9	ENSMUSG00000047045	Tmem164	transmembrane protein 164 [Source:MGI Symbol;Acc:MGI:2148020]	protein_coding	ENSMUST00000087333.9	0.0027778	0.233915	0.661042	-0.661042	7.36174	2.61757	0.355564	-1.49182
ENSMUST00000138783.8	ENSMUSG00000021303	Gng4	guanine nucleotide binding protein (G protein), gamma 4 [Source:MGI Symbol;Acc:MGI:102703]	processed_transcript	ENSMUST00000138783.8	0.00276097	0.233915	-3.3014	3.3014	0.208709	5.31638	25.4727	4.67088
ENSMUST00000193972.2	ENSMUSG00000102891	Gm19114	predicted gene, 19114 [Source:MGI Symbol;Acc:MGI:5011299]	processed_pseudogene	ENSMUST00000193972.2	0.00276589	0.233915	3.14426	-3.14426	0.771945	0.026171	0.0339027	-4.88246
ENSMUST00000183966.8	ENSMUSG00000098912	1500004A13Rik	RIKEN cDNA 1500004A13 gene [Source:MGI Symbol;Acc:MGI:2442808]	lncRNA	ENSMUST00000183966.8	0.00278588	0.233915	-0.580179	0.580179	8.04413	9.73428	1.21011	0.275138
ENSMUST00000020298.8	ENSMUSG00000020098	Pcbd1	pterin 4 alpha carbinolamine dehydratase/dimerization cofactor of hepatocyte nuclear factor 1 alpha (TCF1) 1 [Source:MGI Symbol;Acc:MGI:94873]	protein_coding	ENSMUST00000020298.8	0.00278922	0.233915	-0.74652	0.74652	4.9021	7.08497	1.44529	0.53136
ENSMUST00000214823.2	ENSMUSG00000019996	Map7	microtubule-associated protein 7 [Source:MGI Symbol;Acc:MGI:1328328]	retained_intron	ENSMUST00000214823.2	0.0027589	0.233915	0.952845	-0.952845	4.43448	1.12927	0.254657	-1.97337
ENSMUST00000188254.3	ENSMUSG00000101462	Gm3052	predicted gene 3052 [Source:MGI Symbol;Acc:MGI:3781230]	processed_transcript	ENSMUST00000188254.3	0.00277616	0.233915	0.78694	-0.78694	3.82856	1.1184	0.29212	-1.77537
ENSMUST00000189361.2	ENSMUSG00000026458	Ppfia4	protein tyrosine phosphatase, receptor type, f polypeptide (PTPRF), interacting protein (liprin), alpha 4 [Source:MGI Symbol;Acc:MGI:1915757]	protein_coding	ENSMUST00000189361.2	0.00279583	0.233915	0.722468	-0.722468	20.0893	6.8463	0.340793	-1.55303
ENSMUST00000145102.2	ENSMUSG00000035551	Igfbpl1	insulin-like growth factor binding protein-like 1 [Source:MGI Symbol;Acc:MGI:1933198]	processed_transcript	ENSMUST00000145102.2	0.00275609	0.233915	-3.39748	3.39748	0.0331786	0.610367	18.3964	4.20135
ENSMUST00000005509.11	ENSMUSG00000007207	Stx1a	syntaxin 1A (brain) [Source:MGI Symbol;Acc:MGI:109355]	protein_coding	ENSMUST00000005509.11	0.00274316	0.233915	-3.45605	3.45605	0.620879	20.9459	33.7359	5.07621
ENSMUST00000238238.2	ENSMUSG00000096768	Gm47283	predicted gene, 47283 [Source:MGI Symbol;Acc:MGI:6096131]	lncRNA	ENSMUST00000238238.2	0.0028024	0.233965	1.94086	-1.94086	43.8531	3.73737	0.0852249	-3.55258
ENSMUST00000187844.2	ENSMUSG00000025964	Adam23	a disintegrin and metallopeptidase domain 23 [Source:MGI Symbol;Acc:MGI:1345162]	retained_intron	ENSMUST00000187844.2	0.00280089	0.233965	0.76259	-0.76259	1.03964	0.304257	0.292655	-1.77273
ENSMUST00000198494.2	ENSMUSG00000028145	Them4	thioesterase superfamily member 4 [Source:MGI Symbol;Acc:MGI:1923028]	retained_intron	ENSMUST00000198494.2	0.0028056	0.233982	1.35434	-1.35434	0.326333	0.0569083	0.174387	-2.51963
ENSMUST00000221463.2	ENSMUSG00000020580	Rock2	Rho-associated coiled-coil containing protein kinase 2 [Source:MGI Symbol;Acc:MGI:107926]	protein_coding	ENSMUST00000221463.2	0.00298363	0.234528	0.9047	-0.9047	0.653412	0.171947	0.263152	-1.92603
ENSMUST00000021707.8	ENSMUSG00000021278	Amn	amnionless [Source:MGI Symbol;Acc:MGI:1934943]	protein_coding	ENSMUST00000021707.8	0.00289919	0.234528	-1.7026	1.7026	0.156425	0.592623	3.78854	1.92164
ENSMUST00000162546.2	ENSMUSG00000007817	Zmiz1	zinc finger, MIZ-type containing 1 [Source:MGI Symbol;Acc:MGI:3040693]	retained_intron	ENSMUST00000162546.2	0.00296562	0.234528	1.77985	-1.77985	2.24881	0.217909	0.0968998	-3.36736
ENSMUST00000050813.4	ENSMUSG00000049038	Mterf2	mitochondrial transcription termination factor 2 [Source:MGI Symbol;Acc:MGI:1921488]	protein_coding	ENSMUST00000050813.4	0.00309182	0.234528	-0.635271	0.635271	5.92804	6.90814	1.16533	0.220741
ENSMUST00000165165.3	ENSMUSG00000091345	Col6a5	collagen, type VI, alpha 5 [Source:MGI Symbol;Acc:MGI:3648134]	protein_coding	ENSMUST00000165165.3	0.0030392	0.234528	3.18482	-3.18482	0.0887456	0.00422065	0.047559	-4.39414
ENSMUST00000178628.9	ENSMUSG00000075511	1700001L05Rik	RIKEN cDNA 1700001L05 gene [Source:MGI Symbol;Acc:MGI:1916541]	lncRNA	ENSMUST00000178628.9	0.00288691	0.234528	-1.39857	1.39857	0.172931	0.490621	2.83709	1.50441
ENSMUST00000219645.2	ENSMUSG00000112535	Gm47425	predicted gene, 47425 [Source:MGI Symbol;Acc:MGI:6096368]	lncRNA	ENSMUST00000219645.2	0.00309015	0.234528	0.942776	-0.942776	1.67653	0.39996	0.238565	-2.06755
ENSMUST00000000304.14	ENSMUSG00000000295	Hddc2	HD domain containing 2 [Source:MGI Symbol;Acc:MGI:1916942]	protein_coding	ENSMUST00000000304.14	0.00307649	0.234528	-0.749348	0.749348	4.26409	5.64401	1.32361	0.404483
ENSMUST00000131731.2	ENSMUSG00000031075	Ano1	anoctamin 1, calcium activated chloride channel [Source:MGI Symbol;Acc:MGI:2142149]	protein_coding	ENSMUST00000131731.2	0.00301404	0.234528	-3.03979	3.03979	0.0375227	0.351516	9.36809	3.22775
ENSMUST00000146200.8	ENSMUSG00000029686	Cul1	cullin 1 [Source:MGI Symbol;Acc:MGI:1349658]	protein_coding	ENSMUST00000146200.8	0.00291884	0.234528	-1.13956	1.13956	2.66558	6.04529	2.26791	1.18136
ENSMUST00000181307.2	ENSMUSG00000097558	Gm26902	predicted gene, 26902 [Source:MGI Symbol;Acc:MGI:5477396]	lncRNA	ENSMUST00000181307.2	0.00302509	0.234528	-2.28522	2.28522	0.0473321	0.29912	6.3196	2.65983
ENSMUST00000021822.7	ENSMUSG00000021390	Ogn	osteoglycin [Source:MGI Symbol;Acc:MGI:109278]	protein_coding	ENSMUST00000021822.7	0.0029656	0.234528	-0.716895	0.716895	4.70033	6.1573	1.30997	0.389534
ENSMUST00000228888.2	ENSMUSG00000022195	6030458C11Rik	RIKEN cDNA 6030458C11 gene [Source:MGI Symbol;Acc:MGI:1925127]	retained_intron	ENSMUST00000228888.2	0.00290405	0.234528	-1.5288	1.5288	0.287043	0.736752	2.5667	1.35991
ENSMUST00000194888.2	ENSMUSG00000103144	Pcdhga1	protocadherin gamma subfamily A, 1 [Source:MGI Symbol;Acc:MGI:1935212]	protein_coding	ENSMUST00000194888.2	0.00295717	0.234528	0.873902	-0.873902	1.04151	0.296153	0.28435	-1.81426
ENSMUST00000151921.8	ENSMUSG00000087177	E130307A14Rik	RIKEN cDNA E130307A14 gene [Source:MGI Symbol;Acc:MGI:3036287]	lncRNA	ENSMUST00000151921.8	0.00292802	0.234528	-0.768316	0.768316	4.19183	6.15272	1.46779	0.553644
ENSMUST00000146601.8	ENSMUSG00000032946	Rasgrp2	RAS, guanyl releasing protein 2 [Source:MGI Symbol;Acc:MGI:1333849]	protein_coding	ENSMUST00000146601.8	0.00309253	0.234528	-0.883525	0.883525	5.50626	8.84809	1.60691	0.684293
ENSMUST00000133848.2	ENSMUSG00000033763	Mtss2	MTSS I-BAR domain containing 2 [Source:MGI Symbol;Acc:MGI:3039591]	retained_intron	ENSMUST00000133848.2	0.00299063	0.234528	1.03162	-1.03162	2.15886	0.473945	0.219535	-2.18748
ENSMUST00000154803.2	ENSMUSG00000031750	Il34	interleukin 34 [Source:MGI Symbol;Acc:MGI:1923777]	processed_transcript	ENSMUST00000154803.2	0.00306338	0.234528	-1.39889	1.39889	3.82887	11.011	2.87579	1.52396
ENSMUST00000101458.9	ENSMUSG00000031392	Irak1	interleukin-1 receptor-associated kinase 1 [Source:MGI Symbol;Acc:MGI:107420]	protein_coding	ENSMUST00000101458.9	0.00287199	0.234528	4.69808	-4.69808	0.457025	7.60502e-08	1.66403e-07	-22.5188
ENSMUST00000108285.9	ENSMUSG00000028218	Cibar1	CBY1 interacting BAR domain containing 1 [Source:MGI Symbol;Acc:MGI:1915349]	protein_coding	ENSMUST00000108285.9	0.00305773	0.234528	-0.55496	0.55496	16.4926	18.4284	1.11737	0.160107
ENSMUST00000216467.2	ENSMUSG00000111293	Gm34006	predicted gene, 34006 [Source:MGI Symbol;Acc:MGI:5593165]	lncRNA	ENSMUST00000216467.2	0.00300301	0.234528	-2.93108	2.93108	0.0248443	0.233799	9.41056	3.23428
ENSMUST00000145407.2	ENSMUSG00000052581	Lrrtm4	leucine rich repeat transmembrane neuronal 4 [Source:MGI Symbol;Acc:MGI:2389180]	protein_coding	ENSMUST00000145407.2	0.00290037	0.234528	-2.0187	2.0187	0.209469	1.25286	5.98115	2.58042
ENSMUST00000103124.11	ENSMUSG00000006930	Hap1	huntingtin-associated protein 1 [Source:MGI Symbol;Acc:MGI:1261831]	protein_coding	ENSMUST00000103124.11	0.00306357	0.234528	-1.19668	1.19668	25.1181	57.6419	2.29484	1.19839
ENSMUST00000173630.8	ENSMUSG00000006930	Hap1	huntingtin-associated protein 1 [Source:MGI Symbol;Acc:MGI:1261831]	protein_coding	ENSMUST00000173630.8	0.00305103	0.234528	-1.32921	1.32921	2.07274	5.30611	2.55996	1.35612
ENSMUST00000182394.3	ENSMUSG00000098021	Gm9522	predicted gene 9522 [Source:MGI Symbol;Acc:MGI:3779931]	processed_pseudogene	ENSMUST00000182394.3	0.0029501	0.234528	3.16872	-3.16872	0.403776	0.00556803	0.0137899	-6.18024
ENSMUST00000162563.8	ENSMUSG00000004151	Etv1	ets variant 1 [Source:MGI Symbol;Acc:MGI:99254]	protein_coding	ENSMUST00000162563.8	0.00287107	0.234528	0.954021	-0.954021	2.36307	0.623015	0.263647	-1.92332
ENSMUST00000169418.8	ENSMUSG00000031422	Morf4l2	mortality factor 4 like 2 [Source:MGI Symbol;Acc:MGI:1927167]	protein_coding	ENSMUST00000169418.8	0.00295162	0.234528	-0.640559	0.640559	76.8856	96.3589	1.25328	0.325704
ENSMUST00000024909.15	ENSMUSG00000024099	Ndufv2	NADH:ubiquinone oxidoreductase core subunit V2 [Source:MGI Symbol;Acc:MGI:1920150]	protein_coding	ENSMUST00000024909.15	0.00308023	0.234528	-0.589998	0.589998	52.0315	58.3501	1.12144	0.165349
ENSMUST00000135574.8	ENSMUSG00000052551	Adarb2	adenosine deaminase, RNA-specific, B2 [Source:MGI Symbol;Acc:MGI:2151118]	nonsense_mediated_decay	ENSMUST00000135574.8	0.00303574	0.234528	-1.11104	1.11104	3.54334	6.96108	1.96455	0.974201
ENSMUST00000226626.2	ENSMUSG00000038760	Trhr	thyrotropin releasing hormone receptor [Source:MGI Symbol;Acc:MGI:98824]	nonsense_mediated_decay	ENSMUST00000226626.2	0.0028603	0.234528	-1.382	1.382	0.12951	0.321727	2.48419	1.31278
ENSMUST00000095266.3	ENSMUSG00000040258	Nxph4	neurexophilin 4 [Source:MGI Symbol;Acc:MGI:1336197]	protein_coding	ENSMUST00000095266.3	0.00290847	0.234528	-0.513917	0.513917	19.9513	22.0897	1.10718	0.146894
ENSMUST00000201216.2	ENSMUSG00000107246	Gm42560	predicted gene 42560 [Source:MGI Symbol;Acc:MGI:5662697]	lncRNA	ENSMUST00000201216.2	0.00296601	0.234528	1.08392	-1.08392	1.67292	0.347903	0.207961	-2.26561
ENSMUST00000139508.2	ENSMUSG00000087306	A230004M16Rik	RIKEN cDNA A230004M16 gene [Source:MGI Symbol;Acc:MGI:2445050]	lncRNA	ENSMUST00000139508.2	0.00290822	0.234528	0.954149	-0.954149	0.313079	0.0776738	0.248096	-2.01103
ENSMUST00000174802.2	ENSMUSG00000036972	Zic4	zinc finger protein of the cerebellum 4 [Source:MGI Symbol;Acc:MGI:107201]	retained_intron	ENSMUST00000174802.2	0.00287161	0.234528	1.35126	-1.35126	0.715417	0.147484	0.206151	-2.27823
ENSMUST00000020081.11	ENSMUSG00000019923	Zwint	ZW10 interactor [Source:MGI Symbol;Acc:MGI:1289227]	protein_coding	ENSMUST00000020081.11	0.00293244	0.234528	-0.638648	0.638648	435.3	555.216	1.27548	0.351042
ENSMUST00000176741.8	ENSMUSG00000019876	Pkib	protein kinase inhibitor beta, cAMP dependent, testis specific [Source:MGI Symbol;Acc:MGI:101937]	processed_transcript	ENSMUST00000176741.8	0.00299324	0.234528	1.11071	-1.11071	0.65577	0.161961	0.246979	-2.01754
ENSMUST00000088233.13	ENSMUSG00000023008	Fmnl3	formin-like 3 [Source:MGI Symbol;Acc:MGI:109569]	protein_coding	ENSMUST00000088233.13	0.00292678	0.234528	-0.689773	0.689773	3.39523	4.36269	1.28495	0.361708
ENSMUST00000217507.2	ENSMUSG00000111758	Gm30373	predicted gene, 30373 [Source:MGI Symbol;Acc:MGI:5589532]	lncRNA	ENSMUST00000217507.2	0.0028311	0.234528	1.31743	-1.31743	0.28017	0.0488509	0.174361	-2.51985
ENSMUST00000181852.2	ENSMUSG00000097801	Gm26777	predicted gene, 26777 [Source:MGI Symbol;Acc:MGI:5477271]	lncRNA	ENSMUST00000181852.2	0.00306586	0.234528	-0.726051	0.726051	1.00957	1.36139	1.34849	0.431341
ENSMUST00000022213.8	ENSMUSG00000021702	Thbs4	thrombospondin 4 [Source:MGI Symbol;Acc:MGI:1101779]	protein_coding	ENSMUST00000022213.8	0.00302399	0.234528	-1.95824	1.95824	0.0674046	0.430678	6.38945	2.67569
ENSMUST00000050120.4	ENSMUSG00000046523	Kctd4	potassium channel tetramerisation domain containing 4 [Source:MGI Symbol;Acc:MGI:1914766]	protein_coding	ENSMUST00000050120.4	0.0030742	0.234528	-2.0462	2.0462	0.868275	4.47655	5.15569	2.36616
ENSMUST00000150032.2	ENSMUSG00000041231	Ublcp1	ubiquitin-like domain containing CTD phosphatase 1 [Source:MGI Symbol;Acc:MGI:1933105]	processed_transcript	ENSMUST00000150032.2	0.00297967	0.234528	1.8454	-1.8454	3.33713	0.319121	0.0956273	-3.38643
ENSMUST00000229619.2	ENSMUSG00000022887	Masp1	mannan-binding lectin serine peptidase 1 [Source:MGI Symbol;Acc:MGI:88492]	protein_coding	ENSMUST00000229619.2	0.00286112	0.234528	-2.16416	2.16416	0.354078	2.46953	6.97453	2.8021
ENSMUST00000226554.2	ENSMUSG00000049295	Zfp219	zinc finger protein 219 [Source:MGI Symbol;Acc:MGI:1917140]	protein_coding	ENSMUST00000226554.2	0.00297912	0.234528	0.988095	-0.988095	4.70387	1.06759	0.22696	-2.13949
ENSMUST00000128112.8	ENSMUSG00000036377	Cracd	capping protein inhibiting regulator of actin [Source:MGI Symbol;Acc:MGI:2444817]	protein_coding	ENSMUST00000128112.8	0.00290676	0.234528	-0.829913	0.829913	5.25751	8.07174	1.53528	0.618501
ENSMUST00000134164.2	ENSMUSG00000028834	Trim63	tripartite motif-containing 63 [Source:MGI Symbol;Acc:MGI:2447992]	retained_intron	ENSMUST00000134164.2	0.00297891	0.234528	0.963527	-0.963527	1.62785	0.427705	0.262742	-1.92828
ENSMUST00000166102.8	ENSMUSG00000004347	Pde1c	phosphodiesterase 1C [Source:MGI Symbol;Acc:MGI:108413]	protein_coding	ENSMUST00000166102.8	0.00297937	0.234528	0.462185	-0.462185	13.215	5.53652	0.418957	-1.25513
ENSMUST00000197395.2	ENSMUSG00000027799	Nbea	neurobeachin [Source:MGI Symbol;Acc:MGI:1347075]	retained_intron	ENSMUST00000197395.2	0.00286937	0.234528	0.881471	-0.881471	1.01902	0.271508	0.266441	-1.90811
ENSMUST00000135573.8	ENSMUSG00000028691	Prdx1	peroxiredoxin 1 [Source:MGI Symbol;Acc:MGI:99523]	protein_coding	ENSMUST00000135573.8	0.00284506	0.234528	-0.456131	0.456131	37.8779	38.856	1.02582	0.0367827
ENSMUST00000099449.4	ENSMUSG00000074867	Zfp808	zinc finger protein 808 [Source:MGI Symbol;Acc:MGI:3704127]	protein_coding	ENSMUST00000099449.4	0.00283984	0.234528	-0.967512	0.967512	0.223995	0.364179	1.62584	0.701183
ENSMUST00000097992.10	ENSMUSG00000038368	Focad	focadhesin [Source:MGI Symbol;Acc:MGI:2676921]	protein_coding	ENSMUST00000097992.10	0.00295466	0.234528	-0.545326	0.545326	5.74067	6.25053	1.08882	0.12276
ENSMUST00000218357.2	ENSMUSG00000052609	Plekhg3	pleckstrin homology domain containing, family G (with RhoGef domain) member 3 [Source:MGI Symbol;Acc:MGI:2388284]	retained_intron	ENSMUST00000218357.2	0.00285447	0.234528	1.21966	-1.21966	0.602466	0.139348	0.231295	-2.11219
ENSMUST00000212702.2	ENSMUSG00000037326	Capn15	calpain 15 [Source:MGI Symbol;Acc:MGI:1355075]	retained_intron	ENSMUST00000212702.2	0.00309109	0.234528	1.01382	-1.01382	4.33705	1.1514	0.265479	-1.91333
ENSMUST00000144738.2	ENSMUSG00000087263	Gm15726	predicted gene 15726 [Source:MGI Symbol;Acc:MGI:3783169]	lncRNA	ENSMUST00000144738.2	0.00306407	0.234528	1.22945	-1.22945	3.25821	0.57854	0.177564	-2.49359
ENSMUST00000195957.5	ENSMUSG00000028864	Hgf	hepatocyte growth factor [Source:MGI Symbol;Acc:MGI:96079]	retained_intron	ENSMUST00000195957.5	0.00300644	0.234528	-3.19738	3.19738	0.0172243	0.177698	10.3167	3.36691
ENSMUST00000238934.2	ENSMUSG00000037593	Rskr	ribosomal protein S6 kinase related [Source:MGI Symbol;Acc:MGI:2652869]	protein_coding	ENSMUST00000238934.2	0.00292514	0.234528	-2.76013	2.76013	0.0200921	0.214902	10.6959	3.41898
ENSMUST00000132094.8	ENSMUSG00000052373	Mpp3	membrane protein, palmitoylated 3 (MAGUK p55 subfamily member 3) [Source:MGI Symbol;Acc:MGI:1328354]	processed_transcript	ENSMUST00000132094.8	0.00281538	0.234528	1.04741	-1.04741	2.74367	0.67572	0.246283	-2.02161
ENSMUST00000138405.8	ENSMUSG00000037286	Stag1	stromal antigen 1 [Source:MGI Symbol;Acc:MGI:1098658]	nonsense_mediated_decay	ENSMUST00000138405.8	0.00295087	0.234528	2.76147	-2.76147	0.171782	0.00643186	0.0374419	-4.7392
ENSMUST00000203414.2	ENSMUSG00000102758	Naaladl2	N-acetylated alpha-linked acidic dipeptidase-like 2 [Source:MGI Symbol;Acc:MGI:2685867]	protein_coding	ENSMUST00000203414.2	0.0028979	0.234528	0.730742	-0.730742	1.25769	0.427878	0.34021	-1.5555
ENSMUST00000218107.2	ENSMUSG00000061983	Rps12	ribosomal protein S12 [Source:MGI Symbol;Acc:MGI:98105]	protein_coding	ENSMUST00000218107.2	0.00283889	0.234528	-0.547923	0.547923	311.582	336.128	1.07878	0.109401
ENSMUST00000033683.8	ENSMUSG00000031320	Rps4x	ribosomal protein S4, X-linked [Source:MGI Symbol;Acc:MGI:98158]	protein_coding	ENSMUST00000033683.8	0.00295211	0.234528	-0.482205	0.482205	220.326	221.623	1.00589	0.00847169
ENSMUST00000205017.3	ENSMUSG00000030276	Ttll3	tubulin tyrosine ligase-like family, member 3 [Source:MGI Symbol;Acc:MGI:2141418]	nonsense_mediated_decay	ENSMUST00000205017.3	0.00309366	0.234528	1.15037	-1.15037	0.745357	0.154202	0.206884	-2.27311
ENSMUST00000203897.3	ENSMUSG00000043088	Il17re	interleukin 17 receptor E [Source:MGI Symbol;Acc:MGI:1889371]	retained_intron	ENSMUST00000203897.3	0.00290217	0.234528	1.41429	-1.41429	0.699502	0.133262	0.19051	-2.39206
ENSMUST00000234503.2	ENSMUSG00000024097	Srsf7	serine and arginine-rich splicing factor 7 [Source:MGI Symbol;Acc:MGI:1926232]	nonsense_mediated_decay	ENSMUST00000234503.2	0.00287444	0.234528	-0.735025	0.735025	2.17523	2.80674	1.29032	0.36773
ENSMUST00000065957.7	ENSMUSG00000004961	Syt5	synaptotagmin V [Source:MGI Symbol;Acc:MGI:1926368]	protein_coding	ENSMUST00000065957.7	0.00284316	0.234528	-2.36583	2.36583	4.48754	38.5473	8.58986	3.10263
ENSMUST00000238334.2	ENSMUSG00000029420	Rimbp2	RIMS binding protein 2 [Source:MGI Symbol;Acc:MGI:2443235]	protein_coding	ENSMUST00000238334.2	0.00281949	0.234528	-0.731559	0.731559	0.755467	0.9783	1.29496	0.372907
ENSMUST00000098751.10	ENSMUSG00000056260	Lrif1	ligand dependent nuclear receptor interacting factor 1 [Source:MGI Symbol;Acc:MGI:2445214]	protein_coding	ENSMUST00000098751.10	0.00294844	0.234528	-0.737497	0.737497	3.52819	4.58929	1.30075	0.379342
ENSMUST00000076791.4	ENSMUSG00000116184	4632433K11Rik	RIKEN cDNA 4632433K11 gene [Source:MGI Symbol;Acc:MGI:1924293]	protein_coding	ENSMUST00000076791.4	0.00306574	0.234528	3.98383	-3.98383	1.3287	0.0503276	0.0378774	-4.72252
ENSMUST00000144383.2	ENSMUSG00000036466	Megf11	multiple EGF-like-domains 11 [Source:MGI Symbol;Acc:MGI:1920951]	retained_intron	ENSMUST00000144383.2	0.00307585	0.234528	1.6739	-1.6739	0.542942	0.0667207	0.122887	-3.02459
ENSMUST00000202581.2	ENSMUSG00000041890	Git2	GIT ArfGAP 2 [Source:MGI Symbol;Acc:MGI:1347053]	retained_intron	ENSMUST00000202581.2	0.00301541	0.234528	1.05995	-1.05995	1.49027	0.361804	0.242777	-2.0423
ENSMUST00000057893.7	ENSMUSG00000050288	Fzd2	frizzled class receptor 2 [Source:MGI Symbol;Acc:MGI:1888513]	protein_coding	ENSMUST00000057893.7	0.00289769	0.234528	-1.2294	1.2294	1.60282	3.7237	2.32321	1.21612
ENSMUST00000192715.6	ENSMUSG00000037730	Mynn	myoneurin [Source:MGI Symbol;Acc:MGI:1931415]	protein_coding	ENSMUST00000192715.6	0.00303238	0.234528	-0.573807	0.573807	2.68249	3.13065	1.16707	0.222888
ENSMUST00000194964.6	ENSMUSG00000040612	Ildr2	immunoglobulin-like domain containing receptor 2 [Source:MGI Symbol;Acc:MGI:1196370]	protein_coding	ENSMUST00000194964.6	0.00297982	0.234528	-3.79043	3.79043	0.0286157	1.52963	53.4541	5.74023
ENSMUST00000219038.2	ENSMUSG00000000732	Icosl	icos ligand [Source:MGI Symbol;Acc:MGI:1354701]	protein_coding	ENSMUST00000219038.2	0.0029494	0.234528	0.896659	-0.896659	2.03828	0.549445	0.269563	-1.8913
ENSMUST00000163188.8	ENSMUSG00000057729	Prtn3	proteinase 3 [Source:MGI Symbol;Acc:MGI:893580]	processed_transcript	ENSMUST00000163188.8	0.0029711	0.234528	-1.24396	1.24396	0.524783	1.34571	2.56432	1.35858
ENSMUST00000221199.2	ENSMUSG00000028804	Csmd2	CUB and Sushi multiple domains 2 [Source:MGI Symbol;Acc:MGI:2386401]	protein_coding	ENSMUST00000221199.2	0.00287653	0.234528	-0.770161	0.770161	2.26705	3.16409	1.39568	0.480973
ENSMUST00000055833.12	ENSMUSG00000027104	Atf2	activating transcription factor 2 [Source:MGI Symbol;Acc:MGI:109349]	protein_coding	ENSMUST00000055833.12	0.00294809	0.234528	-0.98919	0.98919	1.83364	3.21031	1.75079	0.808003
ENSMUST00000207230.2	ENSMUSG00000030852	Tacc2	transforming, acidic coiled-coil containing protein 2 [Source:MGI Symbol;Acc:MGI:1928899]	retained_intron	ENSMUST00000207230.2	0.00291861	0.234528	0.722662	-0.722662	1.57187	0.485658	0.308969	-1.69447
ENSMUST00000210110.2	ENSMUSG00000040136	Abcc8	ATP-binding cassette, sub-family C (CFTR/MRP), member 8 [Source:MGI Symbol;Acc:MGI:1352629]	protein_coding	ENSMUST00000210110.2	0.00302632	0.234528	3.08234	-3.08234	0.822453	0.0262565	0.0319247	-4.96919
ENSMUST00000145773.2	ENSMUSG00000086496	Gm14204	predicted gene 14204 [Source:MGI Symbol;Acc:MGI:3651576]	lncRNA	ENSMUST00000145773.2	0.00296789	0.234528	-0.763924	0.763924	7.69101	10.8147	1.40615	0.491752
ENSMUST00000142523.2	ENSMUSG00000020248	Nfyb	nuclear transcription factor-Y beta [Source:MGI Symbol;Acc:MGI:97317]	protein_coding	ENSMUST00000142523.2	0.00283383	0.234528	-0.86021	0.86021	4.69315	7.39916	1.57659	0.656805
ENSMUST00000006761.10	ENSMUSG00000006586	Runx1t1	RUNX1 translocation partner 1 [Source:MGI Symbol;Acc:MGI:104793]	protein_coding	ENSMUST00000006761.10	0.00304647	0.234528	-0.551705	0.551705	4.88554	5.51199	1.12823	0.174055
ENSMUST00000135250.2	ENSMUSG00000020435	Osbp2	oxysterol binding protein 2 [Source:MGI Symbol;Acc:MGI:1921559]	processed_transcript	ENSMUST00000135250.2	0.00305407	0.234528	1.16206	-1.16206	0.566629	0.107642	0.18997	-2.39616
ENSMUST00000044384.5	ENSMUSG00000035561	Aldh1b1	aldehyde dehydrogenase 1 family, member B1 [Source:MGI Symbol;Acc:MGI:1919785]	protein_coding	ENSMUST00000044384.5	0.00308819	0.234528	-1.99049	1.99049	0.678449	3.79767	5.59758	2.4848
ENSMUST00000073892.6	ENSMUSG00000036578	Fxyd7	FXYD domain-containing ion transport regulator 7 [Source:MGI Symbol;Acc:MGI:1889006]	protein_coding	ENSMUST00000073892.6	0.00299816	0.234528	-1.21387	1.21387	8.83948	20.7307	2.34524	1.22974
ENSMUST00000031736.16	ENSMUSG00000029722	Agfg2	ArfGAP with FG repeats 2 [Source:MGI Symbol;Acc:MGI:2443267]	protein_coding	ENSMUST00000031736.16	0.00309193	0.234528	0.745311	-0.745311	7.38484	2.30655	0.312336	-1.67883
ENSMUST00000066617.12	ENSMUSG00000029729	Zkscan1	zinc finger with KRAB and SCAN domains 1 [Source:MGI Symbol;Acc:MGI:1921820]	protein_coding	ENSMUST00000066617.12	0.00298909	0.234528	-0.611367	0.611367	3.39853	4.23844	1.24714	0.318622
ENSMUST00000107859.8	ENSMUSG00000056158	Car10	carbonic anhydrase 10 [Source:MGI Symbol;Acc:MGI:1919855]	protein_coding	ENSMUST00000107859.8	0.00306936	0.234528	1.52592	-1.52592	1.11092	0.159076	0.143193	-2.80397
ENSMUST00000026561.10	ENSMUSG00000025488	Cox8b	cytochrome c oxidase subunit 8B [Source:MGI Symbol;Acc:MGI:105958]	protein_coding	ENSMUST00000026561.10	0.00300001	0.234528	1.72637	-1.72637	5.82192	0.657417	0.112921	-3.14661
ENSMUST00000041388.11	ENSMUSG00000037411	Serpine1	serine (or cysteine) peptidase inhibitor, clade E, member 1 [Source:MGI Symbol;Acc:MGI:97608]	protein_coding	ENSMUST00000041388.11	0.00307208	0.234528	-1.24533	1.24533	0.284163	0.754632	2.65563	1.40905
ENSMUST00000128899.2	ENSMUSG00000027340	Slc23a2	solute carrier family 23 (nucleobase transporters), member 2 [Source:MGI Symbol;Acc:MGI:1859682]	protein_coding	ENSMUST00000128899.2	0.00305509	0.234528	-1.59169	1.59169	2.31251	7.35612	3.18101	1.66948
ENSMUST00000110907.8	ENSMUSG00000027210	Meis2	Meis homeobox 2 [Source:MGI Symbol;Acc:MGI:108564]	protein_coding	ENSMUST00000110907.8	0.00292615	0.234528	-7.4772	7.4772	0.205094	61.8185	301.415	8.23561
ENSMUST00000037181.16	ENSMUSG00000034912	Mdga2	MAM domain containing glycosylphosphatidylinositol anchor 2 [Source:MGI Symbol;Acc:MGI:2444706]	protein_coding	ENSMUST00000037181.16	0.00309682	0.234541	-0.66427	0.66427	4.46625	5.63945	1.26268	0.336491
ENSMUST00000114497.2	ENSMUSG00000026986	Hnmt	histamine N-methyltransferase [Source:MGI Symbol;Acc:MGI:2153181]	protein_coding	ENSMUST00000114497.2	0.0030999	0.234547	-0.884638	0.884638	4.44421	6.65351	1.49712	0.582187
ENSMUST00000115264.2	ENSMUSG00000031093	Dock11	dedicator of cytokinesis 11 [Source:MGI Symbol;Acc:MGI:1923224]	protein_coding	ENSMUST00000115264.2	0.00325143	0.235368	-0.867238	0.867238	0.795338	1.17894	1.48231	0.567848
ENSMUST00000181416.9	ENSMUSG00000097039	Pvt1	Pvt1 oncogene [Source:MGI Symbol;Acc:MGI:97824]	lncRNA	ENSMUST00000181416.9	0.00322169	0.235368	0.958492	-0.958492	0.542298	0.125647	0.231693	-2.10971
ENSMUST00000025234.7	ENSMUSG00000024376	Epb41l4a	erythrocyte membrane protein band 4.1 like 4a [Source:MGI Symbol;Acc:MGI:103007]	protein_coding	ENSMUST00000025234.7	0.00331782	0.235368	-1.60562	1.60562	1.18291	4.36061	3.68636	1.8822
ENSMUST00000235679.2	ENSMUSG00000117869	Snhg4	small nucleolar RNA host gene 4 [Source:MGI Symbol;Acc:MGI:4937091]	lncRNA	ENSMUST00000235679.2	0.00318406	0.235368	-0.745474	0.745474	4.82054	6.27882	1.30251	0.381299
ENSMUST00000020982.7	ENSMUSG00000020653	Klf11	Kruppel-like factor 11 [Source:MGI Symbol;Acc:MGI:2653368]	protein_coding	ENSMUST00000020982.7	0.00328375	0.235368	-0.609362	0.609362	2.42525	2.94612	1.21477	0.280685
ENSMUST00000237061.2	ENSMUSG00000037236	Matr3	matrin 3 [Source:MGI Symbol;Acc:MGI:1298379]	protein_coding	ENSMUST00000237061.2	0.00325542	0.235368	-0.792731	0.792731	3.32871	4.60215	1.38256	0.467346
ENSMUST00000039366.11	ENSMUSG00000035580	Kcnh8	potassium voltage-gated channel, subfamily H (eag-related), member 8 [Source:MGI Symbol;Acc:MGI:2445160]	protein_coding	ENSMUST00000039366.11	0.00316929	0.235368	-3.20404	3.20404	0.0353186	0.810906	22.9597	4.52103
ENSMUST00000185831.2	ENSMUSG00000023495	Pcbp4	poly(rC) binding protein 4 [Source:MGI Symbol;Acc:MGI:1890471]	processed_transcript	ENSMUST00000185831.2	0.00332306	0.235368	1.20579	-1.20579	3.57714	0.703139	0.196565	-2.34692
ENSMUST00000218205.2	ENSMUSG00000112925	Gm31763	predicted gene, 31763 [Source:MGI Symbol;Acc:MGI:5590922]	lncRNA	ENSMUST00000218205.2	0.00320738	0.235368	1.30865	-1.30865	2.77427	0.582745	0.210053	-2.25117
ENSMUST00000097867.9	ENSMUSG00000040690	Col16a1	collagen, type XVI, alpha 1 [Source:MGI Symbol;Acc:MGI:1095396]	processed_transcript	ENSMUST00000097867.9	0.00323835	0.235368	-4.33271	4.33271	0.0113543	0.308309	27.1536	4.76307
ENSMUST00000124998.2	ENSMUSG00000008153	Clstn3	calsyntenin 3 [Source:MGI Symbol;Acc:MGI:2178323]	protein_coding	ENSMUST00000124998.2	0.00317613	0.235368	1.66108	-1.66108	3.93157	0.619037	0.157453	-2.66701
ENSMUST00000102890.11	ENSMUSG00000036067	Slc2a6	solute carrier family 2 (facilitated glucose transporter), member 6 [Source:MGI Symbol;Acc:MGI:2443286]	protein_coding	ENSMUST00000102890.11	0.00322597	0.235368	1.05353	-1.05353	1.388	0.354963	0.255737	-1.96727
ENSMUST00000229028.2	ENSMUSG00000013846	St3gal1	ST3 beta-galactoside alpha-2,3-sialyltransferase 1 [Source:MGI Symbol;Acc:MGI:98304]	protein_coding	ENSMUST00000229028.2	0.00328671	0.235368	-1.50379	1.50379	1.7701	5.66462	3.20018	1.67815
ENSMUST00000133298.8	ENSMUSG00000047495	Dlgap2	DLG associated protein 2 [Source:MGI Symbol;Acc:MGI:2443181]	protein_coding	ENSMUST00000133298.8	0.00330172	0.235368	-3.41492	3.41492	0.253735	7.04834	27.7783	4.79589
ENSMUST00000175771.2	ENSMUSG00000093669	Gm9399	predicted gene 9399 [Source:MGI Symbol;Acc:MGI:3645566]	processed_pseudogene	ENSMUST00000175771.2	0.00329658	0.235368	3.01712	-3.01712	0.849942	0.0404701	0.0476151	-4.39244
ENSMUST00000049681.14	ENSMUSG00000032925	Itgbl1	integrin, beta-like 1 [Source:MGI Symbol;Acc:MGI:2443439]	protein_coding	ENSMUST00000049681.14	0.0033189	0.235368	-0.760391	0.760391	0.883419	1.26597	1.43303	0.519069
ENSMUST00000164205.8	ENSMUSG00000024969	Mark2	MAP/microtubule affinity regulating kinase 2 [Source:MGI Symbol;Acc:MGI:99638]	protein_coding	ENSMUST00000164205.8	0.00327417	0.235368	-1.20063	1.20063	0.297864	0.680988	2.28624	1.19297
ENSMUST00000063882.12	ENSMUSG00000051674	Dcun1d4	DCN1, defective in cullin neddylation 1, domain containing 4 (S. cerevisiae) [Source:MGI Symbol;Acc:MGI:2140972]	protein_coding	ENSMUST00000063882.12	0.00330358	0.235368	-0.58247	0.58247	17.6585	21.1506	1.19775	0.260333
ENSMUST00000088172.12	ENSMUSG00000062184	Hs6st2	heparan sulfate 6-O-sulfotransferase 2 [Source:MGI Symbol;Acc:MGI:1354959]	protein_coding	ENSMUST00000088172.12	0.00318468	0.235368	-0.614942	0.614942	14.5279	17.3417	1.19369	0.255425
ENSMUST00000056355.9	ENSMUSG00000048142	Nat8l	N-acetyltransferase 8-like [Source:MGI Symbol;Acc:MGI:2447776]	protein_coding	ENSMUST00000056355.9	0.00331919	0.235368	-0.604966	0.604966	75.8511	90.8862	1.19822	0.260891
ENSMUST00000118648.8	ENSMUSG00000039713	Plekhg5	pleckstrin homology domain containing, family G (with RhoGef domain) member 5 [Source:MGI Symbol;Acc:MGI:2652860]	protein_coding	ENSMUST00000118648.8	0.00316435	0.235368	-1.09395	1.09395	1.97045	4.13663	2.09933	1.06993
ENSMUST00000178545.3	ENSMUSG00000095407	Tmem200c	transmembrane protein 200C [Source:MGI Symbol;Acc:MGI:3646281]	protein_coding	ENSMUST00000178545.3	0.00321	0.235368	-0.978165	0.978165	3.88862	6.94689	1.78646	0.837107
ENSMUST00000023854.10	ENSMUSG00000023092	Fhl1	four and a half LIM domains 1 [Source:MGI Symbol;Acc:MGI:1298387]	protein_coding	ENSMUST00000023854.10	0.00330149	0.235368	-0.518237	0.518237	35.3236	39.285	1.11215	0.153347
ENSMUST00000209009.2	ENSMUSG00000109298	Gm44886	predicted gene 44886 [Source:MGI Symbol;Acc:MGI:5753462]	lncRNA	ENSMUST00000209009.2	0.00327166	0.235368	0.779999	-0.779999	2.95632	0.854434	0.289019	-1.79076
ENSMUST00000056755.8	ENSMUSG00000031934	Panx1	pannexin 1 [Source:MGI Symbol;Acc:MGI:1860055]	nonsense_mediated_decay	ENSMUST00000056755.8	0.00324986	0.235368	-2.58007	2.58007	0.514977	5.07999	9.86449	3.30224
ENSMUST00000218629.2	ENSMUSG00000111990	Gm47033	predicted gene, 47033 [Source:MGI Symbol;Acc:MGI:6095730]	lncRNA	ENSMUST00000218629.2	0.00332415	0.235368	-2.69642	2.69642	0.104179	1.33572	12.8214	3.68048
ENSMUST00000217061.3	ENSMUSG00000094846	Olfr1487	olfactory receptor 1487 [Source:MGI Symbol;Acc:MGI:3031321]	protein_coding	ENSMUST00000217061.3	0.00320148	0.235368	0.905308	-0.905308	0.421669	0.104635	0.248144	-2.01075
ENSMUST00000066060.11	ENSMUSG00000048251	Bcl11b	B cell leukemia/lymphoma 11B [Source:MGI Symbol;Acc:MGI:1929913]	protein_coding	ENSMUST00000066060.11	0.00330954	0.235368	-3.76284	3.76284	0.341542	15.8982	46.5482	5.54065
ENSMUST00000112538.4	ENSMUSG00000036086	Zranb3	zinc finger, RAN-binding domain containing 3 [Source:MGI Symbol;Acc:MGI:1918362]	protein_coding	ENSMUST00000112538.4	0.00313103	0.235368	-1.04714	1.04714	0.194934	0.379311	1.94584	0.960393
ENSMUST00000236172.2	ENSMUSG00000079382	Gm3443	predicted gene 3443 [Source:MGI Symbol;Acc:MGI:3781620]	processed_transcript	ENSMUST00000236172.2	0.00327877	0.235368	1.31621	-1.31621	2.47485	0.436482	0.176367	-2.50335
ENSMUST00000114284.8	ENSMUSG00000029101	Rgs12	regulator of G-protein signaling 12 [Source:MGI Symbol;Acc:MGI:1918979]	protein_coding	ENSMUST00000114284.8	0.00321189	0.235368	-7.31276	7.31276	0.0158159	18.9389	1197.46	10.2258
ENSMUST00000027338.4	ENSMUSG00000026154	Sdhaf4	succinate dehydrogenase complex assembly factor 4 [Source:MGI Symbol;Acc:MGI:1915252]	protein_coding	ENSMUST00000027338.4	0.00325424	0.235368	-0.645554	0.645554	17.2762	20.056	1.1609	0.215242
ENSMUST00000215295.2	ENSMUSG00000096054	Syne1	spectrin repeat containing, nuclear envelope 1 [Source:MGI Symbol;Acc:MGI:1927152]	protein_coding	ENSMUST00000215295.2	0.00324788	0.235368	0.481588	-0.481588	53.8065	21.912	0.407237	-1.29606
ENSMUST00000014370.11	ENSMUSG00000014226	Cacybp	calcyclin binding protein [Source:MGI Symbol;Acc:MGI:1270839]	protein_coding	ENSMUST00000014370.11	0.00322548	0.235368	-0.470656	0.470656	32.4678	33.3922	1.02847	0.0404982
ENSMUST00000195784.2	ENSMUSG00000102852	Gm37083	predicted gene, 37083 [Source:MGI Symbol;Acc:MGI:5610311]	lncRNA	ENSMUST00000195784.2	0.00323786	0.235368	2.14376	-2.14376	1.13455	0.0856812	0.0755197	-3.727
ENSMUST00000135687.2	ENSMUSG00000085139	A730046J19Rik	RIKEN cDNA A730046J19 gene [Source:MGI Symbol;Acc:MGI:2442684]	protein_coding	ENSMUST00000135687.2	0.00328012	0.235368	-2.0058	2.0058	0.0244979	0.113947	4.65128	2.21763
ENSMUST00000117823.2	ENSMUSG00000083386	Gm15426	predicted gene 15426 [Source:MGI Symbol;Acc:MGI:3705598]	processed_pseudogene	ENSMUST00000117823.2	0.00326841	0.235368	2.86179	-2.86179	2.00945	0.0702768	0.0349732	-4.83761
ENSMUST00000143380.3	ENSMUSG00000075296	Aldh3b2	aldehyde dehydrogenase 3 family, member B2 [Source:MGI Symbol;Acc:MGI:2147613]	protein_coding	ENSMUST00000143380.3	0.00317165	0.235368	-2.15183	2.15183	0.0368243	0.272391	7.39705	2.88695
ENSMUST00000068700.7	ENSMUSG00000066357	Wdr6	WD repeat domain 6 [Source:MGI Symbol;Acc:MGI:1930140]	protein_coding	ENSMUST00000068700.7	0.00317811	0.235368	-0.866385	0.866385	45.9596	76.3193	1.66057	0.73168
ENSMUST00000097915.4	ENSMUSG00000073771	Btbd19	BTB (POZ) domain containing 19 [Source:MGI Symbol;Acc:MGI:1925861]	processed_transcript	ENSMUST00000097915.4	0.00318047	0.235368	-4.00027	4.00027	0.107147	2.40294	22.4266	4.48714
ENSMUST00000125283.2	ENSMUSG00000022421	Nptxr	neuronal pentraxin receptor [Source:MGI Symbol;Acc:MGI:1920590]	processed_transcript	ENSMUST00000125283.2	0.00322281	0.235368	1.10833	-1.10833	2.16029	0.444544	0.205779	-2.28083
ENSMUST00000166968.9	ENSMUSG00000041014	Nrg3	neuregulin 3 [Source:MGI Symbol;Acc:MGI:1097165]	protein_coding	ENSMUST00000166968.9	0.00317634	0.235368	-0.613946	0.613946	3.23475	4.00083	1.23683	0.306644
ENSMUST00000205053.2	ENSMUSG00000030102	Itpr1	inositol 1,4,5-trisphosphate receptor 1 [Source:MGI Symbol;Acc:MGI:96623]	retained_intron	ENSMUST00000205053.2	0.00324674	0.235368	1.61878	-1.61878	0.336634	0.0373165	0.110852	-3.1733
ENSMUST00000186790.2	ENSMUSG00000079550	Mpp4	membrane protein, palmitoylated 4 (MAGUK p55 subfamily member 4) [Source:MGI Symbol;Acc:MGI:2386681]	retained_intron	ENSMUST00000186790.2	0.00331759	0.235368	3.13339	-3.13339	0.257403	0.0044723	0.0173747	-5.84687
ENSMUST00000162655.9	ENSMUSG00000032534	Cep63	centrosomal protein 63 [Source:MGI Symbol;Acc:MGI:2158560]	protein_coding	ENSMUST00000162655.9	0.0031739	0.235368	-0.699977	0.699977	0.91575	1.19594	1.30597	0.385124
ENSMUST00000205037.2	ENSMUSG00000015766	Eps8	epidermal growth factor receptor pathway substrate 8 [Source:MGI Symbol;Acc:MGI:104684]	retained_intron	ENSMUST00000205037.2	0.00323383	0.235368	1.12207	-1.12207	0.263717	0.0537705	0.203894	-2.29411
ENSMUST00000238791.2	ENSMUSG00000062991	Nrg1	neuregulin 1 [Source:MGI Symbol;Acc:MGI:96083]	protein_coding	ENSMUST00000238791.2	0.00315932	0.235368	-3.29474	3.29474	0.00684508	0.138084	20.1728	4.33434
ENSMUST00000022908.10	ENSMUSG00000022299	Slc25a32	solute carrier family 25, member 32 [Source:MGI Symbol;Acc:MGI:1917156]	protein_coding	ENSMUST00000022908.10	0.00327507	0.235368	-0.548796	0.548796	5.25474	5.97162	1.13643	0.184504
ENSMUST00000207505.2	ENSMUSG00000109372	Gm19410	predicted gene, 19410 [Source:MGI Symbol;Acc:MGI:5011595]	protein_coding	ENSMUST00000207505.2	0.00320902	0.235368	-1.13744	1.13744	0.066079	0.135065	2.044	1.03139
ENSMUST00000094018.6	ENSMUSG00000070366	Plpp4	phospholipid phosphatase 4 [Source:MGI Symbol;Acc:MGI:2685936]	protein_coding	ENSMUST00000094018.6	0.00328934	0.235368	-0.690869	0.690869	4.21807	5.20164	1.23318	0.302382
ENSMUST00000192350.2	ENSMUSG00000102302	Gm38190	predicted gene, 38190 [Source:MGI Symbol;Acc:MGI:5611418]	lncRNA	ENSMUST00000192350.2	0.00316589	0.235368	0.672362	-0.672362	1.45608	0.470771	0.323313	-1.629
ENSMUST00000040821.5	ENSMUSG00000032744	Heyl	hairy/enhancer-of-split related with YRPW motif-like [Source:MGI Symbol;Acc:MGI:1860511]	protein_coding	ENSMUST00000040821.5	0.00318645	0.235368	-1.73707	1.73707	0.849379	3.52059	4.1449	2.05134
ENSMUST00000156873.8	ENSMUSG00000064246	Chil1	chitinase-like 1 [Source:MGI Symbol;Acc:MGI:1340899]	protein_coding	ENSMUST00000156873.8	0.00316409	0.235368	-0.648121	0.648121	4.01091	5.05153	1.25945	0.332792
ENSMUST00000197117.5	ENSMUSG00000051527	Usp29	ubiquitin specific peptidase 29 [Source:MGI Symbol;Acc:MGI:1888998]	protein_coding	ENSMUST00000197117.5	0.00311972	0.235368	-0.789246	0.789246	2.37338	3.27202	1.37863	0.463237
ENSMUST00000124953.2	ENSMUSG00000086387	Gm15563	predicted gene 15563 [Source:MGI Symbol;Acc:MGI:3783012]	lncRNA	ENSMUST00000124953.2	0.00327745	0.235368	1.6239	-1.6239	5.7076	0.884192	0.154915	-2.69045
ENSMUST00000122171.8	ENSMUSG00000061576	Dpp6	dipeptidylpeptidase 6 [Source:MGI Symbol;Acc:MGI:94921]	protein_coding	ENSMUST00000122171.8	0.00330792	0.235368	-0.646495	0.646495	14.2093	17.7172	1.24687	0.318311
ENSMUST00000217356.2	ENSMUSG00000032518	Rpsa	ribosomal protein SA [Source:MGI Symbol;Acc:MGI:105381]	nonsense_mediated_decay	ENSMUST00000217356.2	0.00324979	0.235368	-0.460717	0.460717	157.967	159.191	1.00775	0.0111378
ENSMUST00000065797.7	ENSMUSG00000027221	Chst1	carbohydrate sulfotransferase 1 [Source:MGI Symbol;Acc:MGI:1924219]	protein_coding	ENSMUST00000065797.7	0.00320104	0.235368	-1.17689	1.17689	19.7652	45.574	2.30577	1.20525
ENSMUST00000205787.2	ENSMUSG00000053714	4732471J01Rik	RIKEN cDNA 4732471J01 gene [Source:MGI Symbol;Acc:MGI:3603586]	lncRNA	ENSMUST00000205787.2	0.00316532	0.235368	1.34386	-1.34386	1.04994	0.202885	0.193234	-2.37158
ENSMUST00000169570.8	ENSMUSG00000030970	Ctbp2	C-terminal binding protein 2 [Source:MGI Symbol;Acc:MGI:1201686]	protein_coding	ENSMUST00000169570.8	0.00331473	0.235368	3.10586	-3.10586	0.0884111	0.00260194	0.02943	-5.08657
ENSMUST00000201109.2	ENSMUSG00000029202	Pds5a	PDS5 cohesin associated factor A [Source:MGI Symbol;Acc:MGI:1918771]	retained_intron	ENSMUST00000201109.2	0.00312301	0.235368	0.902162	-0.902162	0.571119	0.138036	0.241694	-2.04875
ENSMUST00000199249.2	ENSMUSG00000106209	Gm42918	predicted gene 42918 [Source:MGI Symbol;Acc:MGI:5663055]	lncRNA	ENSMUST00000199249.2	0.00329241	0.235368	-1.13415	1.13415	0.480712	0.979656	2.03793	1.0271
ENSMUST00000123576.2	ENSMUSG00000044141	E130201H02Rik	RIKEN cDNA E130201H02 gene [Source:MGI Symbol;Acc:MGI:1925802]	processed_pseudogene	ENSMUST00000123576.2	0.00327546	0.235368	-1.25946	1.25946	0.323573	0.731332	2.26018	1.17643
ENSMUST00000102655.10	ENSMUSG00000059173	Pde1a	phosphodiesterase 1A, calmodulin-dependent [Source:MGI Symbol;Acc:MGI:1201792]	protein_coding	ENSMUST00000102655.10	0.00320691	0.235368	-1.58504	1.58504	1.33125	5.1885	3.89748	1.96254
ENSMUST00000152618.9	ENSMUSG00000020821	Kif1c	kinesin family member 1C [Source:MGI Symbol;Acc:MGI:1098260]	protein_coding	ENSMUST00000152618.9	0.00330799	0.235368	0.916279	-0.916279	2.43168	0.594403	0.244441	-2.03244
ENSMUST00000210587.2	ENSMUSG00000033916	Chmp2a	charged multivesicular body protein 2A [Source:MGI Symbol;Acc:MGI:1916203]	protein_coding	ENSMUST00000210587.2	0.00327648	0.235368	-0.718032	0.718032	7.52511	9.7822	1.29994	0.378446
ENSMUST00000104937.2	ENSMUSG00000078137	Ankrd63	ankyrin repeat domain 63 [Source:MGI Symbol;Acc:MGI:2686183]	protein_coding	ENSMUST00000104937.2	0.00312857	0.235368	-4.28624	4.28624	0.149707	12.2003	81.4944	6.34863
ENSMUST00000129974.3	ENSMUSG00000049252	Lrp1b	low density lipoprotein-related protein 1B [Source:MGI Symbol;Acc:MGI:2151136]	processed_transcript	ENSMUST00000129974.3	0.00314563	0.235368	-1.30053	1.30053	0.44175	1.15159	2.60689	1.38233
ENSMUST00000030407.8	ENSMUSG00000028654	Mycl	v-myc avian myelocytomatosis viral oncogene lung carcinoma derived [Source:MGI Symbol;Acc:MGI:96799]	protein_coding	ENSMUST00000030407.8	0.00332727	0.235377	-1.22199	1.22199	1.40955	3.41131	2.42015	1.27509
ENSMUST00000028470.10	ENSMUSG00000027076	Timm10	translocase of inner mitochondrial membrane 10 [Source:MGI Symbol;Acc:MGI:1353429]	protein_coding	ENSMUST00000028470.10	0.00333138	0.235454	-0.68282	0.68282	22.7788	27.8687	1.22345	0.290953
ENSMUST00000146013.8	ENSMUSG00000015291	Gdi1	guanosine diphosphate (GDP) dissociation inhibitor 1 [Source:MGI Symbol;Acc:MGI:99846]	retained_intron	ENSMUST00000146013.8	0.00333449	0.235462	0.695004	-0.695004	3.45919	1.12116	0.32411	-1.62545
ENSMUST00000155195.3	ENSMUSG00000043079	Synpo	synaptopodin [Source:MGI Symbol;Acc:MGI:1099446]	protein_coding	ENSMUST00000155195.3	0.00363947	0.235514	-1.22385	1.22385	3.96094	8.78491	2.21789	1.14918
ENSMUST00000037097.9	ENSMUSG00000034295	Fhod3	formin homology 2 domain containing 3 [Source:MGI Symbol;Acc:MGI:1925847]	protein_coding	ENSMUST00000037097.9	0.00335102	0.235514	-0.612152	0.612152	2.5058	3.01345	1.20259	0.266144
ENSMUST00000171996.3	ENSMUSG00000091407	Vmn2r117	vomeronasal 2, receptor 117 [Source:MGI Symbol;Acc:MGI:3648766]	protein_coding	ENSMUST00000171996.3	0.00362896	0.235514	0.833148	-0.833148	0.238859	0.0642675	0.269061	-1.894
ENSMUST00000214923.2	ENSMUSG00000042396	Rbm7	RNA binding motif protein 7 [Source:MGI Symbol;Acc:MGI:1914260]	nonsense_mediated_decay	ENSMUST00000214923.2	0.00362787	0.235514	-0.890216	0.890216	4.79405	8.15631	1.70134	0.766671
ENSMUST00000176912.8	ENSMUSG00000022112	Gpc5	glypican 5 [Source:MGI Symbol;Acc:MGI:1194894]	protein_coding	ENSMUST00000176912.8	0.00364353	0.235514	-1.29709	1.29709	5.67196	14.7474	2.60006	1.37854
ENSMUST00000172555.2	ENSMUSG00000004872	Pax3	paired box 3 [Source:MGI Symbol;Acc:MGI:97487]	processed_transcript	ENSMUST00000172555.2	0.00346084	0.235514	1.19885	-1.19885	0.229043	0.0443378	0.193578	-2.36901
ENSMUST00000122447.2	ENSMUSG00000080152	H3f4	H3.4 histone [Source:MGI Symbol;Acc:MGI:3651326]	unprocessed_pseudogene	ENSMUST00000122447.2	0.00364499	0.235514	-1.38017	1.38017	1.03355	2.32778	2.25221	1.17134
ENSMUST00000182639.2	ENSMUSG00000066057	Gm1976	predicted gene 1976 [Source:MGI Symbol;Acc:MGI:3780145]	lncRNA	ENSMUST00000182639.2	0.00338841	0.235514	-0.906324	0.906324	3.53348	6.07436	1.71908	0.781641
ENSMUST00000211358.2	ENSMUSG00000110210	Gm33756	predicted gene, 33756 [Source:MGI Symbol;Acc:MGI:5592915]	lncRNA	ENSMUST00000211358.2	0.00346485	0.235514	-3.15216	3.15216	0.014543	0.591968	40.7048	5.34713
ENSMUST00000120204.8	ENSMUSG00000028782	Adgrb2	adhesion G protein-coupled receptor B2 [Source:MGI Symbol;Acc:MGI:2451244]	protein_coding	ENSMUST00000120204.8	0.00345788	0.235514	-0.842594	0.842594	4.73268	6.91881	1.46192	0.547866
ENSMUST00000064370.6	ENSMUSG00000052496	Pkdrej	polycystin (PKD) family receptor for egg jelly [Source:MGI Symbol;Acc:MGI:1338786]	protein_coding	ENSMUST00000064370.6	0.00358008	0.235514	-0.832347	0.832347	0.19958	0.311983	1.5632	0.644504
ENSMUST00000059339.6	ENSMUSG00000045731	Pnoc	prepronociceptin [Source:MGI Symbol;Acc:MGI:105308]	protein_coding	ENSMUST00000059339.6	0.00335347	0.235514	-0.802744	0.802744	1.10415	1.56403	1.41651	0.50234
ENSMUST00000019911.14	ENSMUSG00000019777	Hdac2	histone deacetylase 2 [Source:MGI Symbol;Acc:MGI:1097691]	protein_coding	ENSMUST00000019911.14	0.0035859	0.235514	-0.45269	0.45269	51.4339	51.5304	1.00188	0.00270482
ENSMUST00000197259.5	ENSMUSG00000039735	Fnbp1l	formin binding protein 1-like [Source:MGI Symbol;Acc:MGI:1925642]	protein_coding	ENSMUST00000197259.5	0.00349632	0.235514	-1.30652	1.30652	2.12049	5.32768	2.51248	1.32911
ENSMUST00000162947.3	ENSMUSG00000039735	Fnbp1l	formin binding protein 1-like [Source:MGI Symbol;Acc:MGI:1925642]	protein_coding	ENSMUST00000162947.3	0.00361342	0.235514	-4.75793	4.75793	0.0176321	0.51507	29.212	4.86849
ENSMUST00000071782.8	ENSMUSG00000059991	Nptx2	neuronal pentraxin 2 [Source:MGI Symbol;Acc:MGI:1858209]	protein_coding	ENSMUST00000071782.8	0.00361259	0.235514	-3.72577	3.72577	0.454436	19.4176	42.7289	5.41714
ENSMUST00000124130.2	ENSMUSG00000058756	Thra	thyroid hormone receptor alpha [Source:MGI Symbol;Acc:MGI:98742]	processed_transcript	ENSMUST00000124130.2	0.00356493	0.235514	-1.10709	1.10709	5.16568	10.6356	2.05889	1.04187
ENSMUST00000118825.2	ENSMUSG00000082287	Gm15333	predicted gene 15333 [Source:MGI Symbol;Acc:MGI:3705523]	processed_pseudogene	ENSMUST00000118825.2	0.00360266	0.235514	2.01655	-2.01655	2.76113	0.221878	0.0803577	-3.63742
ENSMUST00000150218.2	ENSMUSG00000074673	Ttll9	tubulin tyrosine ligase-like family, member 9 [Source:MGI Symbol;Acc:MGI:1913589]	retained_intron	ENSMUST00000150218.2	0.00360775	0.235514	1.17269	-1.17269	0.476462	0.0989498	0.207676	-2.26759
ENSMUST00000238862.2	ENSMUSG00000032303	Chrna3	cholinergic receptor, nicotinic, alpha polypeptide 3 [Source:MGI Symbol;Acc:MGI:87887]	protein_coding	ENSMUST00000238862.2	0.00356958	0.235514	-2.26734	2.26734	0.540717	4.21163	7.78897	2.96143
ENSMUST00000133222.2	ENSMUSG00000049303	Syt12	synaptotagmin XII [Source:MGI Symbol;Acc:MGI:2159601]	retained_intron	ENSMUST00000133222.2	0.00342641	0.235514	1.34059	-1.34059	0.739547	0.136157	0.184108	-2.44137
ENSMUST00000043151.12	ENSMUSG00000041020	Map7d2	MAP7 domain containing 2 [Source:MGI Symbol;Acc:MGI:1917474]	protein_coding	ENSMUST00000043151.12	0.00358573	0.235514	-0.937521	0.937521	3.0792	4.70096	1.52668	0.610399
ENSMUST00000232829.2	ENSMUSG00000050272	Dscam	DS cell adhesion molecule [Source:MGI Symbol;Acc:MGI:1196281]	protein_coding	ENSMUST00000232829.2	0.00359361	0.235514	-1.0092	1.0092	3.32637	5.71712	1.71873	0.781339
ENSMUST00000152378.3	ENSMUSG00000048617	Rtbdn	retbindin [Source:MGI Symbol;Acc:MGI:2443686]	protein_coding	ENSMUST00000152378.3	0.00364148	0.235514	1.07197	-1.07197	0.857161	0.172751	0.201539	-2.31087
ENSMUST00000078239.5	ENSMUSG00000054757	Akr1c20	aldo-keto reductase family 1, member C20 [Source:MGI Symbol;Acc:MGI:2151104]	protein_coding	ENSMUST00000078239.5	0.0033606	0.235514	2.62621	-2.62621	0.319136	0.0174851	0.0547887	-4.18998
ENSMUST00000159758.2	ENSMUSG00000028559	Osbpl9	oxysterol binding protein-like 9 [Source:MGI Symbol;Acc:MGI:1923784]	retained_intron	ENSMUST00000159758.2	0.00364121	0.235514	1.47384	-1.47384	1.44292	0.197126	0.136616	-2.8718
ENSMUST00000200196.5	ENSMUSG00000028176	Lrrc7	leucine rich repeat containing 7 [Source:MGI Symbol;Acc:MGI:2676665]	protein_coding	ENSMUST00000200196.5	0.00357744	0.235514	-2.76704	2.76704	0.251032	3.18094	12.6715	3.66351
ENSMUST00000162179.8	ENSMUSG00000021090	Lrrc9	leucine rich repeat containing 9 [Source:MGI Symbol;Acc:MGI:1925507]	retained_intron	ENSMUST00000162179.8	0.00362103	0.235514	-2.36144	2.36144	0.0693909	0.372191	5.36368	2.42322
ENSMUST00000018739.5	ENSMUSG00000018595	Glra4	glycine receptor, alpha 4 subunit [Source:MGI Symbol;Acc:MGI:95750]	protein_coding	ENSMUST00000018739.5	0.00351359	0.235514	-1.25289	1.25289	0.226709	0.463874	2.04612	1.03289
ENSMUST00000058437.14	ENSMUSG00000043716	Rpl7	ribosomal protein L7 [Source:MGI Symbol;Acc:MGI:98073]	protein_coding	ENSMUST00000058437.14	0.0034784	0.235514	-0.456509	0.456509	159.059	158.707	0.997787	-0.00319586
ENSMUST00000085079.11	ENSMUSG00000021198	Unc79	unc-79 homolog [Source:MGI Symbol;Acc:MGI:2684729]	protein_coding	ENSMUST00000085079.11	0.00345522	0.235514	-5.82855	5.82855	0.0365081	1.50982	41.3559	5.37002
ENSMUST00000022694.17	ENSMUSG00000022099	Dmtn	dematin actin binding protein [Source:MGI Symbol;Acc:MGI:99670]	protein_coding	ENSMUST00000022694.17	0.00346992	0.235514	-0.681981	0.681981	1.02505	1.343	1.31018	0.389769
ENSMUST00000226673.2	ENSMUSG00000115756	Gm49519	predicted gene, 49519 [Source:MGI Symbol;Acc:MGI:6155213]	lncRNA	ENSMUST00000226673.2	0.00356879	0.235514	1.4658	-1.4658	0.958912	0.128801	0.13432	-2.89625
ENSMUST00000220850.2	ENSMUSG00000035954	Dock4	dedicator of cytokinesis 4 [Source:MGI Symbol;Acc:MGI:1918006]	retained_intron	ENSMUST00000220850.2	0.00349002	0.235514	1.39932	-1.39932	0.321353	0.0580331	0.18059	-2.46921
ENSMUST00000111906.2	ENSMUSG00000025221	Kcnip2	Kv channel-interacting protein 2 [Source:MGI Symbol;Acc:MGI:2135916]	retained_intron	ENSMUST00000111906.2	0.00339065	0.235514	-4.30319	4.30319	0.0460446	2.48525	53.9748	5.75422
ENSMUST00000178224.2	ENSMUSG00000094910	D430019H16Rik	RIKEN cDNA D430019H16 gene [Source:MGI Symbol;Acc:MGI:2443127]	protein_coding	ENSMUST00000178224.2	0.00333968	0.235514	-3.17439	3.17439	0.810043	18.8287	23.2441	4.53879
ENSMUST00000068654.5	ENSMUSG00000055210	Foxd2	forkhead box D2 [Source:MGI Symbol;Acc:MGI:1347471]	protein_coding	ENSMUST00000068654.5	0.00354098	0.235514	-0.902934	0.902934	0.213082	0.345423	1.62108	0.696956
ENSMUST00000021536.9	ENSMUSG00000021114	Atp6v1d	ATPase, H+ transporting, lysosomal V1 subunit D [Source:MGI Symbol;Acc:MGI:1921084]	protein_coding	ENSMUST00000021536.9	0.00356882	0.235514	-0.442956	0.442956	33.5877	33.9061	1.00948	0.0136117
ENSMUST00000209722.2	ENSMUSG00000036712	Cyld	CYLD lysine 63 deubiquitinase [Source:MGI Symbol;Acc:MGI:1921506]	retained_intron	ENSMUST00000209722.2	0.00354572	0.235514	0.929104	-0.929104	0.603462	0.143316	0.237489	-2.07407
ENSMUST00000182222.8	ENSMUSG00000053395	Cacng8	calcium channel, voltage-dependent, gamma subunit 8 [Source:MGI Symbol;Acc:MGI:1932376]	protein_coding	ENSMUST00000182222.8	0.00363715	0.235514	-1.4678	1.4678	8.94279	25.8944	2.89557	1.53384
ENSMUST00000100181.11	ENSMUSG00000017132	Cyth1	cytohesin 1 [Source:MGI Symbol;Acc:MGI:1334257]	protein_coding	ENSMUST00000100181.11	0.00354457	0.235514	-3.2245	3.2245	0.0603052	1.43568	23.8069	4.57331
ENSMUST00000214810.2	ENSMUSG00000058692	Olfr846	olfactory receptor 846 [Source:MGI Symbol;Acc:MGI:3030680]	protein_coding	ENSMUST00000214810.2	0.0035474	0.235514	1.01836	-1.01836	0.602779	0.131691	0.218473	-2.19448
ENSMUST00000045583.9	ENSMUSG00000021680	Crhbp	corticotropin releasing hormone binding protein [Source:MGI Symbol;Acc:MGI:88497]	protein_coding	ENSMUST00000045583.9	0.00344393	0.235514	-4.75053	4.75053	0.0185387	1.35574	73.1302	6.1924
ENSMUST00000236009.2	ENSMUSG00000052387	Trpm3	transient receptor potential cation channel, subfamily M, member 3 [Source:MGI Symbol;Acc:MGI:2443101]	retained_intron	ENSMUST00000236009.2	0.00335121	0.235514	1.14767	-1.14767	1.65034	0.397957	0.241137	-2.05208
ENSMUST00000110505.8	ENSMUSG00000066551	Hmgb1	high mobility group box 1 [Source:MGI Symbol;Acc:MGI:96113]	protein_coding	ENSMUST00000110505.8	0.0036415	0.235514	-0.525197	0.525197	37.5434	39.8284	1.06086	0.0852369
ENSMUST00000040442.6	ENSMUSG00000038242	Aox4	aldehyde oxidase 4 [Source:MGI Symbol;Acc:MGI:1919122]	protein_coding	ENSMUST00000040442.6	0.00355919	0.235514	-4.1196	4.1196	0.0103853	0.371695	35.7906	5.16151
ENSMUST00000107198.9	ENSMUSG00000028487	Bnc2	basonuclin 2 [Source:MGI Symbol;Acc:MGI:2443805]	protein_coding	ENSMUST00000107198.9	0.0035706	0.235514	-3.84533	3.84533	0.0119537	0.17635	14.7527	3.88291
ENSMUST00000089215.12	ENSMUSG00000030092	Cntn6	contactin 6 [Source:MGI Symbol;Acc:MGI:1858223]	protein_coding	ENSMUST00000089215.12	0.00346699	0.235514	1.99266	-1.99266	19.5342	2.72149	0.139319	-2.84354
ENSMUST00000115168.9	ENSMUSG00000035790	Cep19	centrosomal protein 19 [Source:MGI Symbol;Acc:MGI:1914244]	protein_coding	ENSMUST00000115168.9	0.00337007	0.235514	-0.580186	0.580186	24.0638	27.6264	1.14805	0.199184
ENSMUST00000022508.8	ENSMUSG00000021940	Ptpn20	protein tyrosine phosphatase, non-receptor type 20 [Source:MGI Symbol;Acc:MGI:1196295]	protein_coding	ENSMUST00000022508.8	0.00360582	0.235514	-3.25185	3.25185	0.0149127	0.367682	24.6556	4.62384
ENSMUST00000104979.2	ENSMUSG00000078179	Rnf148	ring finger protein 148 [Source:MGI Symbol;Acc:MGI:1918550]	protein_coding	ENSMUST00000104979.2	0.00358404	0.235514	2.73223	-2.73223	0.421874	0.0252038	0.0597424	-4.0651
ENSMUST00000029796.11	ENSMUSG00000028149	Rap1gds1	RAP1, GTP-GDP dissociation stimulator 1 [Source:MGI Symbol;Acc:MGI:2385189]	protein_coding	ENSMUST00000029796.11	0.00344059	0.235514	-0.63503	0.63503	47.688	60.2976	1.26442	0.338474
ENSMUST00000200114.2	ENSMUSG00000059921	Unc5c	unc-5 netrin receptor C [Source:MGI Symbol;Acc:MGI:1095412]	retained_intron	ENSMUST00000200114.2	0.00362493	0.235514	1.81271	-1.81271	0.787232	0.102723	0.130486	-2.93803
ENSMUST00000115513.9	ENSMUSG00000040363	Bcor	BCL6 interacting corepressor [Source:MGI Symbol;Acc:MGI:1918708]	protein_coding	ENSMUST00000115513.9	0.00346952	0.235514	-1.03006	1.03006	1.82688	3.33036	1.82297	0.866295
ENSMUST00000184014.8	ENSMUSG00000098912	1500004A13Rik	RIKEN cDNA 1500004A13 gene [Source:MGI Symbol;Acc:MGI:2442808]	lncRNA	ENSMUST00000184014.8	0.00343204	0.235514	-0.948696	0.948696	0.671244	1.25916	1.87586	0.907553
ENSMUST00000112142.8	ENSMUSG00000027012	Dync1i2	dynein cytoplasmic 1 intermediate chain 2 [Source:MGI Symbol;Acc:MGI:107750]	protein_coding	ENSMUST00000112142.8	0.00342381	0.235514	-0.73299	0.73299	4.96473	6.60851	1.33109	0.41261
ENSMUST00000211984.2	ENSMUSG00000031785	Adgrg1	adhesion G protein-coupled receptor G1 [Source:MGI Symbol;Acc:MGI:1340051]	protein_coding	ENSMUST00000211984.2	0.00355269	0.235514	-1.19563	1.19563	3.84706	8.7028	2.2622	1.17772
ENSMUST00000194150.6	ENSMUSG00000027820	Mme	membrane metallo endopeptidase [Source:MGI Symbol;Acc:MGI:97004]	protein_coding	ENSMUST00000194150.6	0.00336667	0.235514	-3.55086	3.55086	0.0199326	0.341481	17.1318	4.09861
ENSMUST00000030266.12	ENSMUSG00000028541	B4galt2	UDP-Gal:betaGlcNAc beta 1,4- galactosyltransferase, polypeptide 2 [Source:MGI Symbol;Acc:MGI:1858493]	protein_coding	ENSMUST00000030266.12	0.00363285	0.235514	-0.544263	0.544263	16.8091	18.4892	1.09995	0.137444
ENSMUST00000107167.2	ENSMUSG00000052373	Mpp3	membrane protein, palmitoylated 3 (MAGUK p55 subfamily member 3) [Source:MGI Symbol;Acc:MGI:1328354]	protein_coding	ENSMUST00000107167.2	0.00361237	0.235514	1.25127	-1.25127	2.59349	0.500025	0.1928	-2.37482
ENSMUST00000233482.2	ENSMUSG00000023915	Tnfrsf21	tumor necrosis factor receptor superfamily, member 21 [Source:MGI Symbol;Acc:MGI:2151075]	retained_intron	ENSMUST00000233482.2	0.00345256	0.235514	-1.17715	1.17715	0.227659	0.499507	2.1941	1.13363
ENSMUST00000142424.2	ENSMUSG00000032563	Mrpl3	mitochondrial ribosomal protein L3 [Source:MGI Symbol;Acc:MGI:2137204]	nonsense_mediated_decay	ENSMUST00000142424.2	0.00348113	0.235514	-0.727508	0.727508	15.3206	21.5825	1.40872	0.494387
ENSMUST00000014920.8	ENSMUSG00000014776	Nol3	nucleolar protein 3 (apoptosis repressor with CARD domain) [Source:MGI Symbol;Acc:MGI:1925938]	protein_coding	ENSMUST00000014920.8	0.0035335	0.235514	-0.599534	0.599534	6.16119	7.75941	1.2594	0.332738
ENSMUST00000218876.2	ENSMUSG00000033444	Specc1l	sperm antigen with calponin homology and coiled-coil domains 1-like [Source:MGI Symbol;Acc:MGI:1921642]	retained_intron	ENSMUST00000218876.2	0.00355641	0.235514	1.31709	-1.31709	0.250165	0.0420718	0.168177	-2.57195
ENSMUST00000239509.1	ENSMUSG00000118664	TUSC3	tumor suppressor candidate 3 [Source:NCBI gene (formerly Entrezgene);Acc:80286]	protein_coding	ENSMUST00000239509.1	0.00351334	0.235514	-0.923829	0.923829	4.26454	7.15304	1.67733	0.746165
ENSMUST00000206414.2	ENSMUSG00000049580	Tsku	tsukushi, small leucine rich proteoglycan [Source:MGI Symbol;Acc:MGI:2443855]	protein_coding	ENSMUST00000206414.2	0.00363011	0.235514	-1.05372	1.05372	0.571714	1.12139	1.96146	0.971929
ENSMUST00000170122.4	ENSMUSG00000090733	Rps27	ribosomal protein S27 [Source:MGI Symbol;Acc:MGI:1888676]	protein_coding	ENSMUST00000170122.4	0.00351884	0.235514	-0.448754	0.448754	720.594	736.361	1.02188	0.0312263
ENSMUST00000097709.11	ENSMUSG00000025950	Idh1	isocitrate dehydrogenase 1 (NADP+), soluble [Source:MGI Symbol;Acc:MGI:96413]	protein_coding	ENSMUST00000097709.11	0.00361078	0.235514	-0.665018	0.665018	11.9104	15.0834	1.26641	0.340744
ENSMUST00000139434.2	ENSMUSG00000027589	Pcmtd2	protein-L-isoaspartate (D-aspartate) O-methyltransferase domain containing 2 [Source:MGI Symbol;Acc:MGI:1923927]	protein_coding	ENSMUST00000139434.2	0.00358517	0.235514	1.09123	-1.09123	1.82142	0.436554	0.239678	-2.06083
ENSMUST00000202713.2	ENSMUSG00000066900	Suds3	suppressor of defective silencing 3 homolog (S. cerevisiae) [Source:MGI Symbol;Acc:MGI:1919204]	retained_intron	ENSMUST00000202713.2	0.00345747	0.235514	0.68419	-0.68419	1.04391	0.324827	0.311165	-1.68425
ENSMUST00000077502.5	ENSMUSG00000009145	Dqx1	DEAQ RNA-dependent ATPase [Source:MGI Symbol;Acc:MGI:2136388]	protein_coding	ENSMUST00000077502.5	0.00355363	0.235514	0.884508	-0.884508	0.54738	0.138432	0.2529	-1.98336
ENSMUST00000058762.15	ENSMUSG00000026335	Pam	peptidylglycine alpha-amidating monooxygenase [Source:MGI Symbol;Acc:MGI:97475]	protein_coding	ENSMUST00000058762.15	0.00348427	0.235514	-1.18407	1.18407	11.8109	26.819	2.27069	1.18313
ENSMUST00000143566.8	ENSMUSG00000028245	Nsmaf	neutral sphingomyelinase (N-SMase) activation associated factor [Source:MGI Symbol;Acc:MGI:1341864]	processed_transcript	ENSMUST00000143566.8	0.00355347	0.235514	0.911279	-0.911279	1.51954	0.379002	0.249418	-2.00336
ENSMUST00000199310.2	ENSMUSG00000029108	Pcdh7	protocadherin 7 [Source:MGI Symbol;Acc:MGI:1860487]	protein_coding	ENSMUST00000199310.2	0.00340808	0.235514	-3.09853	3.09853	0.0321434	0.486289	15.1287	3.91922
ENSMUST00000123838.8	ENSMUSG00000032667	Pon2	paraoxonase 2 [Source:MGI Symbol;Acc:MGI:106687]	retained_intron	ENSMUST00000123838.8	0.00355877	0.235514	1.03887	-1.03887	0.406825	0.085482	0.210119	-2.25072
ENSMUST00000080517.14	ENSMUSG00000059482	2610301B20Rik	RIKEN cDNA 2610301B20 gene [Source:MGI Symbol;Acc:MGI:1914407]	protein_coding	ENSMUST00000080517.14	0.00357678	0.235514	-0.676829	0.676829	16.0237	20.2917	1.26636	0.340683
ENSMUST00000204097.3	ENSMUSG00000054920	Klhl5	kelch-like 5 [Source:MGI Symbol;Acc:MGI:1919028]	protein_coding	ENSMUST00000204097.3	0.00362786	0.235514	-0.577971	0.577971	10.1877	12.302	1.20753	0.272059
ENSMUST00000035120.6	ENSMUSG00000032532	Cck	cholecystokinin [Source:MGI Symbol;Acc:MGI:88297]	protein_coding	ENSMUST00000035120.6	0.00351905	0.235514	-1.43086	1.43086	79.5051	224.267	2.82078	1.4961
ENSMUST00000027380.12	ENSMUSG00000026188	Tmem169	transmembrane protein 169 [Source:MGI Symbol;Acc:MGI:2442781]	protein_coding	ENSMUST00000027380.12	0.00339168	0.235514	-0.670382	0.670382	5.11353	6.6177	1.29416	0.372011
ENSMUST00000208917.2	ENSMUSG00000030691	Fchsd2	FCH and double SH3 domains 2 [Source:MGI Symbol;Acc:MGI:2448475]	retained_intron	ENSMUST00000208917.2	0.00358609	0.235514	0.798432	-0.798432	1.6615	0.480049	0.288925	-1.79123
ENSMUST00000132207.2	ENSMUSG00000033740	St18	suppression of tumorigenicity 18 [Source:MGI Symbol;Acc:MGI:2446700]	nonsense_mediated_decay	ENSMUST00000132207.2	0.0034578	0.235514	2.67303	-2.67303	0.748394	0.0235936	0.0315256	-4.98733
ENSMUST00000109405.10	ENSMUSG00000017679	Ttpal	tocopherol (alpha) transfer protein-like [Source:MGI Symbol;Acc:MGI:1923330]	nonsense_mediated_decay	ENSMUST00000109405.10	0.00357572	0.235514	-0.787392	0.787392	3.07232	4.42454	1.44013	0.526201
ENSMUST00000061986.12	ENSMUSG00000044813	Shb	src homology 2 domain-containing transforming protein B [Source:MGI Symbol;Acc:MGI:98294]	protein_coding	ENSMUST00000061986.12	0.0034233	0.235514	-1.55374	1.55374	2.46812	8.12842	3.29337	1.71956
ENSMUST00000109396.2	ENSMUSG00000035238	Kcnk15	potassium channel, subfamily K, member 15 [Source:MGI Symbol;Acc:MGI:2675209]	protein_coding	ENSMUST00000109396.2	0.00351056	0.235514	-3.08039	3.08039	0.194841	3.7715	19.3568	4.27477
ENSMUST00000054895.4	ENSMUSG00000029699	Ssc4d	scavenger receptor cysteine rich family, 4 domains [Source:MGI Symbol;Acc:MGI:1924709]	protein_coding	ENSMUST00000054895.4	0.00342715	0.235514	-1.01907	1.01907	0.510709	0.968733	1.89684	0.923596
ENSMUST00000077233.2	ENSMUSG00000058281	Gm10038	predicted gene 10038 [Source:MGI Symbol;Acc:MGI:3708662]	pseudogene	ENSMUST00000077233.2	0.00346952	0.235514	1.01584	-1.01584	7.53931	1.63638	0.217047	-2.20392
ENSMUST00000102931.11	ENSMUSG00000006476	Nsmf	NMDA receptor synaptonuclear signaling and neuronal migration factor [Source:MGI Symbol;Acc:MGI:1861755]	protein_coding	ENSMUST00000102931.11	0.00356643	0.235514	-0.812079	0.812079	18.5488	27.9247	1.50547	0.590218
ENSMUST00000150224.2	ENSMUSG00000040712	Camta2	calmodulin binding transcription activator 2 [Source:MGI Symbol;Acc:MGI:2135957]	retained_intron	ENSMUST00000150224.2	0.00355535	0.235514	1.22601	-1.22601	4.62965	0.833823	0.180105	-2.47309
ENSMUST00000041646.4	ENSMUSG00000039358	Drd5	dopamine receptor D5 [Source:MGI Symbol;Acc:MGI:94927]	protein_coding	ENSMUST00000041646.4	0.00340183	0.235514	-0.843321	0.843321	0.372432	0.604553	1.62326	0.698894
ENSMUST00000135234.2	ENSMUSG00000020788	Atp2a3	ATPase, Ca++ transporting, ubiquitous [Source:MGI Symbol;Acc:MGI:1194503]	processed_transcript	ENSMUST00000135234.2	0.00362482	0.235514	2.88694	-2.88694	3.07855	0.242062	0.0786283	-3.66881
ENSMUST00000150694.2	ENSMUSG00000085453	Gm12018	predicted gene 12018 [Source:MGI Symbol;Acc:MGI:3651187]	lncRNA	ENSMUST00000150694.2	0.00340141	0.235514	0.896964	-0.896964	1.11473	0.290718	0.260798	-1.93899
ENSMUST00000177543.8	ENSMUSG00000049659	Aftph	aftiphilin [Source:MGI Symbol;Acc:MGI:1923012]	protein_coding	ENSMUST00000177543.8	0.00359359	0.235514	3.53168	-3.53168	0.224054	0.0103059	0.0459976	-4.4423
ENSMUST00000059319.8	ENSMUSG00000049904	Tmem17	transmembrane protein 17 [Source:MGI Symbol;Acc:MGI:2144205]	protein_coding	ENSMUST00000059319.8	0.00335635	0.235514	-0.782836	0.782836	2.40565	3.39922	1.41301	0.498776
ENSMUST00000140699.2	ENSMUSG00000047907	Tshz2	teashirt zinc finger family member 2 [Source:MGI Symbol;Acc:MGI:2153084]	protein_coding	ENSMUST00000140699.2	0.00355394	0.235514	-3.37233	3.37233	0.0738288	0.855131	11.5826	3.53389
ENSMUST00000138288.2	ENSMUSG00000087633	Gm14455	predicted gene 14455 [Source:MGI Symbol;Acc:MGI:3711286]	lncRNA	ENSMUST00000138288.2	0.00339123	0.235514	-1.11146	1.11146	0.160787	0.328688	2.04424	1.03157
ENSMUST00000008477.13	ENSMUSG00000008333	Snrpb2	U2 small nuclear ribonucleoprotein B [Source:MGI Symbol;Acc:MGI:104805]	protein_coding	ENSMUST00000008477.13	0.0033623	0.235514	-0.597063	0.597063	6.45272	7.34945	1.13897	0.187728
ENSMUST00000074285.8	ENSMUSG00000027210	Meis2	Meis homeobox 2 [Source:MGI Symbol;Acc:MGI:108564]	protein_coding	ENSMUST00000074285.8	0.00347106	0.235514	-3.74166	3.74166	1.46897	65.7107	44.7324	5.48325
ENSMUST00000028083.6	ENSMUSG00000026750	Psmb7	proteasome (prosome, macropain) subunit, beta type 7 [Source:MGI Symbol;Acc:MGI:107637]	protein_coding	ENSMUST00000028083.6	0.00338598	0.235514	-0.498116	0.498116	72.7363	74.1997	1.02012	0.0287375
ENSMUST00000124725.2	ENSMUSG00000026991	Pkp4	plakophilin 4 [Source:MGI Symbol;Acc:MGI:109281]	processed_transcript	ENSMUST00000124725.2	0.00334778	0.235514	3.21963	-3.21963	0.797374	0.0384337	0.0482004	-4.37481
ENSMUST00000101637.11	ENSMUSG00000071454	Dtnb	dystrobrevin, beta [Source:MGI Symbol;Acc:MGI:1203728]	nonsense_mediated_decay	ENSMUST00000101637.11	0.00365339	0.2356	-1.55313	1.55313	0.946861	3.38835	3.57851	1.83936
ENSMUST00000161035.2	ENSMUSG00000024112	Cacna1h	calcium channel, voltage-dependent, T type, alpha 1H subunit [Source:MGI Symbol;Acc:MGI:1928842]	protein_coding	ENSMUST00000161035.2	0.00365534	0.2356	-3.12999	3.12999	0.204335	2.29979	11.255	3.4925
ENSMUST00000238198.2	ENSMUSG00000026614	Slc30a10	solute carrier family 30, member 10 [Source:MGI Symbol;Acc:MGI:2685058]	retained_intron	ENSMUST00000238198.2	0.00365307	0.2356	-0.713265	0.713265	0.600072	0.77961	1.29919	0.377616
ENSMUST00000228495.3	ENSMUSG00000022199	Slc22a17	solute carrier family 22 (organic cation transporter), member 17 [Source:MGI Symbol;Acc:MGI:1926225]	protein_coding	ENSMUST00000228495.3	0.00365857	0.235614	-0.481629	0.481629	143.603	154.722	1.07743	0.107594
ENSMUST00000217788.2	ENSMUSG00000112925	Gm31763	predicted gene, 31763 [Source:MGI Symbol;Acc:MGI:5590922]	lncRNA	ENSMUST00000217788.2	0.00366617	0.235909	1.70252	-1.70252	2.09122	0.335159	0.16027	-2.64143
ENSMUST00000227697.2	ENSMUSG00000022103	Gfra2	glial cell line derived neurotrophic factor family receptor alpha 2 [Source:MGI Symbol;Acc:MGI:1195462]	protein_coding	ENSMUST00000227697.2	0.00366957	0.235934	-0.941176	0.941176	0.95852	1.54284	1.60961	0.686708
ENSMUST00000033189.6	ENSMUSG00000030898	Cckbr	cholecystokinin B receptor [Source:MGI Symbol;Acc:MGI:99479]	protein_coding	ENSMUST00000033189.6	0.00369193	0.23665	-2.79409	2.79409	0.935075	12.3939	13.2545	3.72841
ENSMUST00000222453.2	ENSMUSG00000047415	Gpr68	G protein-coupled receptor 68 [Source:MGI Symbol;Acc:MGI:2441763]	retained_intron	ENSMUST00000222453.2	0.00371103	0.23665	1.66924	-1.66924	0.324831	0.0538024	0.165632	-2.59395
ENSMUST00000221635.2	ENSMUSG00000113004	Gm47951	predicted gene, 47951 [Source:MGI Symbol;Acc:MGI:6097222]	processed_pseudogene	ENSMUST00000221635.2	0.00370618	0.23665	0.700464	-0.700464	2.39019	0.728078	0.304611	-1.71496
ENSMUST00000213472.2	ENSMUSG00000096109	Olfr1537	olfactory receptor 1537 [Source:MGI Symbol;Acc:MGI:3031371]	protein_coding	ENSMUST00000213472.2	0.00369256	0.23665	0.896836	-0.896836	0.35374	0.0915411	0.258781	-1.9502
ENSMUST00000021684.6	ENSMUSG00000021259	Cyp46a1	cytochrome P450, family 46, subfamily a, polypeptide 1 [Source:MGI Symbol;Acc:MGI:1341877]	protein_coding	ENSMUST00000021684.6	0.00371697	0.23665	-1.08563	1.08563	27.4326	55.3319	2.01701	1.01222
ENSMUST00000188805.2	ENSMUSG00000030213	Atf7ip	activating transcription factor 7 interacting protein [Source:MGI Symbol;Acc:MGI:1858965]	retained_intron	ENSMUST00000188805.2	0.00368558	0.23665	0.882415	-0.882415	0.673796	0.180427	0.267777	-1.9009
ENSMUST00000003509.10	ENSMUSG00000003418	St8sia6	ST8 alpha-N-acetyl-neuraminide alpha-2,8-sialyltransferase 6 [Source:MGI Symbol;Acc:MGI:2386797]	protein_coding	ENSMUST00000003509.10	0.00371578	0.23665	-0.923902	0.923902	0.623825	1.05032	1.68367	0.751611
ENSMUST00000135469.8	ENSMUSG00000004085	Map3k20	mitogen-activated protein kinase kinase kinase 20 [Source:MGI Symbol;Acc:MGI:2443258]	protein_coding	ENSMUST00000135469.8	0.00370774	0.23665	-0.627736	0.627736	2.82268	3.46402	1.22721	0.295381
ENSMUST00000160927.8	ENSMUSG00000034908	Sidt2	SID1 transmembrane family, member 2 [Source:MGI Symbol;Acc:MGI:2446134]	retained_intron	ENSMUST00000160927.8	0.00370719	0.23665	1.18567	-1.18567	1.2858	0.238214	0.185264	-2.43234
ENSMUST00000193502.2	ENSMUSG00000001143	Lman2l	lectin, mannose-binding 2-like [Source:MGI Symbol;Acc:MGI:2443010]	retained_intron	ENSMUST00000193502.2	0.00370124	0.23665	0.892035	-0.892035	0.987753	0.252027	0.255152	-1.97057
ENSMUST00000094705.3	ENSMUSG00000066721	Zfp575	zinc finger protein 575 [Source:MGI Symbol;Acc:MGI:2141921]	protein_coding	ENSMUST00000094705.3	0.00369307	0.23665	-1.41411	1.41411	0.599983	1.71824	2.86381	1.51793
ENSMUST00000138424.2	ENSMUSG00000085338	2410004I01Rik	RIKEN cDNA 2410004I01 gene [Source:MGI Symbol;Acc:MGI:1916989]	lncRNA	ENSMUST00000138424.2	0.00371483	0.23665	-1.88784	1.88784	0.11563	0.427866	3.7003	1.88764
ENSMUST00000012725.8	ENSMUSG00000030446	Zfp273	zinc finger protein 273 [Source:MGI Symbol;Acc:MGI:3036278]	protein_coding	ENSMUST00000012725.8	0.00375379	0.236738	-0.856785	0.856785	0.95264	1.40872	1.47875	0.564382
ENSMUST00000023132.5	ENSMUSG00000022489	Pde1b	phosphodiesterase 1B, Ca2+-calmodulin dependent [Source:MGI Symbol;Acc:MGI:97523]	protein_coding	ENSMUST00000023132.5	0.00377198	0.236738	-1.76428	1.76428	10.9856	47.1084	4.28819	2.10037
ENSMUST00000234204.2	ENSMUSG00000024256	Adcyap1	adenylate cyclase activating polypeptide 1 [Source:MGI Symbol;Acc:MGI:105094]	retained_intron	ENSMUST00000234204.2	0.00376286	0.236738	-1.11532	1.11532	1.56909	2.97463	1.89577	0.922783
ENSMUST00000144678.2	ENSMUSG00000031262	Cenpi	centromere protein I [Source:MGI Symbol;Acc:MGI:2147897]	processed_transcript	ENSMUST00000144678.2	0.00377844	0.236738	0.787657	-0.787657	0.610531	0.179591	0.294155	-1.76535
ENSMUST00000124226.3	ENSMUSG00000049804	Armcx4	armadillo repeat containing, X-linked 4 [Source:MGI Symbol;Acc:MGI:2147887]	protein_coding	ENSMUST00000124226.3	0.0037428	0.236738	-0.535872	0.535872	12.2226	13.4519	1.10057	0.138253
ENSMUST00000217769.2	ENSMUSG00000112035	Gm49335	predicted gene, 49335 [Source:MGI Symbol;Acc:MGI:6121522]	lncRNA	ENSMUST00000217769.2	0.00378134	0.236738	1.5097	-1.5097	4.0316	0.761188	0.188806	-2.40503
ENSMUST00000236905.2	ENSMUSG00000118383	Gm50321	predicted gene, 50321 [Source:MGI Symbol;Acc:MGI:6303181]	lncRNA	ENSMUST00000236905.2	0.00378184	0.236738	-1.11876	1.11876	0.630124	1.19305	1.89337	0.920953
ENSMUST00000219963.2	ENSMUSG00000112038	Gm47056	predicted gene, 47056 [Source:MGI Symbol;Acc:MGI:6095765]	processed_pseudogene	ENSMUST00000219963.2	0.0037545	0.236738	0.814241	-0.814241	1.38837	0.395459	0.284837	-1.81179
ENSMUST00000182889.2	ENSMUSG00000022494	Shisa9	shisa family member 9 [Source:MGI Symbol;Acc:MGI:1919805]	processed_transcript	ENSMUST00000182889.2	0.00376407	0.236738	-1.36309	1.36309	2.12709	4.74759	2.23197	1.15832
ENSMUST00000225855.2	ENSMUSG00000114339	Gm47974	predicted gene, 47974 [Source:MGI Symbol;Acc:MGI:6097257]	processed_pseudogene	ENSMUST00000225855.2	0.00374753	0.236738	0.982005	-0.982005	0.583957	0.137159	0.234878	-2.09002
ENSMUST00000216386.2	ENSMUSG00000073768	Olfr1330	olfactory receptor 1330 [Source:MGI Symbol;Acc:MGI:3031164]	processed_transcript	ENSMUST00000216386.2	0.00374841	0.236738	1.07352	-1.07352	0.459064	0.107539	0.234258	-2.09383
ENSMUST00000186513.2	ENSMUSG00000054387	Mdm4	transformed mouse 3T3 cell double minute 4 [Source:MGI Symbol;Acc:MGI:107934]	retained_intron	ENSMUST00000186513.2	0.00376056	0.236738	0.84094	-0.84094	1.68008	0.480558	0.286034	-1.80574
ENSMUST00000170634.8	ENSMUSG00000012535	Tnpo3	transportin 3 [Source:MGI Symbol;Acc:MGI:1196412]	retained_intron	ENSMUST00000170634.8	0.00372354	0.236738	1.04538	-1.04538	0.454841	0.0997817	0.219377	-2.18852
ENSMUST00000190884.2	ENSMUSG00000041757	Plekha6	pleckstrin homology domain containing, family A member 6 [Source:MGI Symbol;Acc:MGI:2388662]	retained_intron	ENSMUST00000190884.2	0.0037637	0.236738	1.19756	-1.19756	0.480786	0.100081	0.208161	-2.26423
ENSMUST00000173763.2	ENSMUSG00000037708	Spag6	sperm associated antigen 6 [Source:MGI Symbol;Acc:MGI:3040687]	protein_coding	ENSMUST00000173763.2	0.00373511	0.236738	-3.52595	3.52595	0.0107245	1.17523	109.584	6.77589
ENSMUST00000185616.2	ENSMUSG00000025964	Adam23	a disintegrin and metallopeptidase domain 23 [Source:MGI Symbol;Acc:MGI:1345162]	retained_intron	ENSMUST00000185616.2	0.00375977	0.236738	0.997578	-0.997578	0.44149	0.112968	0.255879	-1.96647
ENSMUST00000235555.2	ENSMUSG00000062202	Btbd9	BTB (POZ) domain containing 9 [Source:MGI Symbol;Acc:MGI:1916625]	processed_transcript	ENSMUST00000235555.2	0.00373015	0.236738	2.62972	-2.62972	0.111081	0.00429667	0.0386806	-4.69225
ENSMUST00000027137.11	ENSMUSG00000025993	Slc40a1	solute carrier family 40 (iron-regulated transporter), member 1 [Source:MGI Symbol;Acc:MGI:1315204]	protein_coding	ENSMUST00000027137.11	0.0037566	0.236738	-0.806876	0.806876	2.39579	3.39451	1.41686	0.5027
ENSMUST00000140785.2	ENSMUSG00000015087	Rabl6	RAB, member RAS oncogene family-like 6 [Source:MGI Symbol;Acc:MGI:2442633]	processed_transcript	ENSMUST00000140785.2	0.00374331	0.236738	3.76381	-3.76381	1.09413	8.41825e-06	7.69404e-06	-16.9878
ENSMUST00000217066.3	ENSMUSG00000075161	Olfr1109	olfactory receptor 1109 [Source:MGI Symbol;Acc:MGI:3030943]	protein_coding	ENSMUST00000217066.3	0.00377166	0.236738	1.03932	-1.03932	0.509483	0.123212	0.241837	-2.04789
ENSMUST00000107459.2	ENSMUSG00000066149	Cdc26	cell division cycle 26 [Source:MGI Symbol;Acc:MGI:1913690]	protein_coding	ENSMUST00000107459.2	0.00378988	0.236827	3.36567	-3.36567	3.30791	0.0837325	0.0253128	-5.30399
ENSMUST00000034863.8	ENSMUSG00000032312	Csk	c-src tyrosine kinase [Source:MGI Symbol;Acc:MGI:88537]	protein_coding	ENSMUST00000034863.8	0.00378871	0.236827	-0.668762	0.668762	10.2934	12.695	1.23331	0.302539
ENSMUST00000057742.15	ENSMUSG00000032564	Cpne4	copine IV [Source:MGI Symbol;Acc:MGI:1921270]	protein_coding	ENSMUST00000057742.15	0.00379232	0.236827	-4.8171	4.8171	0.34413	65.1124	189.209	7.56384
ENSMUST00000144382.8	ENSMUSG00000034595	Ppp1r18	protein phosphatase 1, regulatory subunit 18 [Source:MGI Symbol;Acc:MGI:1923698]	protein_coding	ENSMUST00000144382.8	0.00379629	0.236885	-4.15539	4.15539	3.13824e-07	0.178014	567241	19.1136
ENSMUST00000239321.2	ENSMUSG00000004698	Hdac9	histone deacetylase 9 [Source:MGI Symbol;Acc:MGI:1931221]	protein_coding	ENSMUST00000239321.2	0.00380843	0.236987	-1.2792	1.2792	0.475995	1.12666	2.36696	1.24304
ENSMUST00000154432.2	ENSMUSG00000049550	Clip1	CAP-GLY domain containing linker protein 1 [Source:MGI Symbol;Acc:MGI:1928401]	retained_intron	ENSMUST00000154432.2	0.00380482	0.236987	0.950327	-0.950327	1.66401	0.418508	0.251505	-1.99134
ENSMUST00000199353.2	ENSMUSG00000032477	Cdc25a	cell division cycle 25A [Source:MGI Symbol;Acc:MGI:103198]	retained_intron	ENSMUST00000199353.2	0.00380237	0.236987	1.25836	-1.25836	0.226128	0.0419064	0.185321	-2.4319
ENSMUST00000035179.9	ENSMUSG00000032565	Nudt16	nudix (nucleoside diphosphate linked moiety X)-type motif 16 [Source:MGI Symbol;Acc:MGI:1922936]	protein_coding	ENSMUST00000035179.9	0.00381002	0.236987	-0.739426	0.739426	7.53827	10.6915	1.41829	0.504157
ENSMUST00000156159.4	ENSMUSG00000074899	Sptbn5	spectrin beta, non-erythrocytic 5 [Source:MGI Symbol;Acc:MGI:2685200]	protein_coding	ENSMUST00000156159.4	0.00382189	0.23716	-1.4489	1.4489	0.0487022	0.149459	3.06884	1.61769
ENSMUST00000161539.2	ENSMUSG00000040265	Dnm3	dynamin 3 [Source:MGI Symbol;Acc:MGI:1341299]	retained_intron	ENSMUST00000161539.2	0.00382114	0.23716	1.28146	-1.28146	0.422318	0.0709757	0.168062	-2.57293
ENSMUST00000132191.8	ENSMUSG00000023328	Ache	acetylcholinesterase [Source:MGI Symbol;Acc:MGI:87876]	protein_coding	ENSMUST00000132191.8	0.00381669	0.23716	-0.956387	0.956387	5.13364	8.83357	1.72072	0.783013
ENSMUST00000110689.5	ENSMUSG00000079105	C7	complement component 7 [Source:MGI Symbol;Acc:MGI:88235]	protein_coding	ENSMUST00000110689.5	0.00400093	0.237191	-3.32145	3.32145	0.00439436	0.130389	29.6719	4.89103
ENSMUST00000135827.2	ENSMUSG00000024862	Klc2	kinesin light chain 2 [Source:MGI Symbol;Acc:MGI:107953]	retained_intron	ENSMUST00000135827.2	0.00419584	0.237191	1.1011	-1.1011	4.82734	1.04356	0.216178	-2.20971
ENSMUST00000230799.2	ENSMUSG00000022456	Septin3	septin 3 [Source:MGI Symbol;Acc:MGI:1345148]	retained_intron	ENSMUST00000230799.2	0.00430943	0.237191	1.22506	-1.22506	4.98172	1.09231	0.219263	-2.18926
ENSMUST00000126622.8	ENSMUSG00000048603	Gm9828	predicted gene 9828 [Source:MGI Symbol;Acc:MGI:3642913]	lncRNA	ENSMUST00000126622.8	0.00394442	0.237191	-0.947963	0.947963	1.07756	2.01321	1.8683	0.901724
ENSMUST00000159766.8	ENSMUSG00000007817	Zmiz1	zinc finger, MIZ-type containing 1 [Source:MGI Symbol;Acc:MGI:3040693]	retained_intron	ENSMUST00000159766.8	0.00393382	0.237191	1.20031	-1.20031	0.394728	0.0759084	0.192305	-2.37853
ENSMUST00000226493.2	ENSMUSG00000022489	Pde1b	phosphodiesterase 1B, Ca2+-calmodulin dependent [Source:MGI Symbol;Acc:MGI:97523]	protein_coding	ENSMUST00000226493.2	0.00436839	0.237191	-1.82361	1.82361	0.66808	2.98017	4.46081	2.1573
ENSMUST00000159570.9	ENSMUSG00000068263	Efcc1	EF hand and coiled-coil domain containing 1 [Source:MGI Symbol;Acc:MGI:3611451]	protein_coding	ENSMUST00000159570.9	0.00418485	0.237191	-0.81001	0.81001	0.55363	0.803845	1.45195	0.537996
ENSMUST00000100136.4	ENSMUSG00000075370	Igll1	immunoglobulin lambda-like polypeptide 1 [Source:MGI Symbol;Acc:MGI:96529]	protein_coding	ENSMUST00000100136.4	0.00395831	0.237191	3.00208	-3.00208	0.380584	0.009682	0.0254399	-5.29676
ENSMUST00000033740.12	ENSMUSG00000031374	Zfp92	zinc finger protein 92 [Source:MGI Symbol;Acc:MGI:108094]	protein_coding	ENSMUST00000033740.12	0.0041415	0.237191	-0.758356	0.758356	0.352923	0.522822	1.48141	0.566968
ENSMUST00000191870.2	ENSMUSG00000027790	Sis	sucrase isomaltase (alpha-glucosidase) [Source:MGI Symbol;Acc:MGI:1917233]	retained_intron	ENSMUST00000191870.2	0.00410302	0.237191	2.20163	-2.20163	0.430524	0.038439	0.0892842	-3.48545
ENSMUST00000192642.2	ENSMUSG00000103428	Gm20754	predicted gene, 20754 [Source:MGI Symbol;Acc:MGI:5434110]	lncRNA	ENSMUST00000192642.2	0.00428138	0.237191	-3.26055	3.26055	0.0157354	0.273048	17.3524	4.11706
ENSMUST00000058593.10	ENSMUSG00000042961	Egflam	EGF-like, fibronectin type III and laminin G domains [Source:MGI Symbol;Acc:MGI:2146149]	protein_coding	ENSMUST00000058593.10	0.00420731	0.237191	-0.815788	0.815788	0.596676	0.877411	1.4705	0.556305
ENSMUST00000092620.6	ENSMUSG00000069682	Gm10275	predicted pseudogene 10275 [Source:MGI Symbol;Acc:MGI:3704354]	processed_transcript	ENSMUST00000092620.6	0.00396269	0.237191	-0.51023	0.51023	300.53	323.106	1.07512	0.104495
ENSMUST00000164950.11	ENSMUSG00000055692	Tmem191c	transmembrane protein 191C [Source:MGI Symbol;Acc:MGI:107238]	protein_coding	ENSMUST00000164950.11	0.00431703	0.237191	-0.742833	0.742833	5.66551	8.27018	1.45974	0.545713
ENSMUST00000188901.2	ENSMUSG00000034157	Cipc	CLOCK interacting protein, circadian [Source:MGI Symbol;Acc:MGI:1919185]	retained_intron	ENSMUST00000188901.2	0.00391325	0.237191	1.23069	-1.23069	7.24817	1.52248	0.21005	-2.2512
ENSMUST00000226030.2	ENSMUSG00000040260	Daam2	dishevelled associated activator of morphogenesis 2 [Source:MGI Symbol;Acc:MGI:1923691]	retained_intron	ENSMUST00000226030.2	0.0039038	0.237191	1.34352	-1.34352	1.65491	0.313059	0.18917	-2.40224
ENSMUST00000129342.8	ENSMUSG00000028790	Khdrbs1	KH domain containing, RNA binding, signal transduction associated 1 [Source:MGI Symbol;Acc:MGI:893579]	nonsense_mediated_decay	ENSMUST00000129342.8	0.0041311	0.237191	-0.756151	0.756151	1.4584	1.90385	1.30543	0.384531
ENSMUST00000235960.2	ENSMUSG00000037236	Matr3	matrin 3 [Source:MGI Symbol;Acc:MGI:1298379]	protein_coding	ENSMUST00000235960.2	0.0039434	0.237191	-0.469412	0.469412	131.98	134.824	1.02155	0.0307598
ENSMUST00000048374.6	ENSMUSG00000033031	Cip2a	cell proliferation regulating inhibitor of protein phosphatase 2A [Source:MGI Symbol;Acc:MGI:2146335]	protein_coding	ENSMUST00000048374.6	0.00391412	0.237191	-1.04146	1.04146	0.549099	1.00524	1.8307	0.872396
ENSMUST00000107533.4	ENSMUSG00000068151	A230006K03Rik	RIKEN cDNA A230006K03 gene [Source:MGI Symbol;Acc:MGI:3644205]	lncRNA	ENSMUST00000107533.4	0.00432526	0.237191	-1.08675	1.08675	0.407052	0.72659	1.78501	0.835928
ENSMUST00000199100.5	ENSMUSG00000039419	Cntnap2	contactin associated protein-like 2 [Source:MGI Symbol;Acc:MGI:1914047]	protein_coding	ENSMUST00000199100.5	0.00427143	0.237191	-1.91115	1.91115	1.13231	5.35092	4.72566	2.24052
ENSMUST00000220893.2	ENSMUSG00000113421	Gm4166	predicted gene 4166 [Source:MGI Symbol;Acc:MGI:3782342]	lncRNA	ENSMUST00000220893.2	0.00394513	0.237191	1.33927	-1.33927	0.308954	0.0457026	0.147927	-2.75704
ENSMUST00000107977.4	ENSMUSG00000070604	Vsig10l	V-set and immunoglobulin domain containing 10 like [Source:MGI Symbol;Acc:MGI:1922940]	protein_coding	ENSMUST00000107977.4	0.00408221	0.237191	-0.74457	0.74457	0.684294	0.94413	1.37971	0.464369
ENSMUST00000112531.8	ENSMUSG00000005069	Pex5	peroxisomal biogenesis factor 5 [Source:MGI Symbol;Acc:MGI:1098808]	protein_coding	ENSMUST00000112531.8	0.00417594	0.237191	-0.848393	0.848393	0.739193	1.09301	1.47865	0.564279
ENSMUST00000198914.2	ENSMUSG00000039831	Arhgap29	Rho GTPase activating protein 29 [Source:MGI Symbol;Acc:MGI:2443818]	protein_coding	ENSMUST00000198914.2	0.00401983	0.237191	-0.563847	0.563847	3.97589	4.41488	1.11041	0.151094
ENSMUST00000097535.11	ENSMUSG00000073538	E330020D12Rik	Riken cDNA E330020D12 gene [Source:MGI Symbol;Acc:MGI:3761270]	lncRNA	ENSMUST00000097535.11	0.00412272	0.237191	-4.24849	4.24849	0.00154267	0.249661	161.837	7.3384
ENSMUST00000211993.2	ENSMUSG00000025558	Dock9	dedicator of cytokinesis 9 [Source:MGI Symbol;Acc:MGI:106321]	retained_intron	ENSMUST00000211993.2	0.00422969	0.237191	1.68931	-1.68931	1.73579	0.244296	0.14074	-2.82889
ENSMUST00000151224.3	ENSMUSG00000009216	Fam163b	family with sequence similarity 163, member B [Source:MGI Symbol;Acc:MGI:1926106]	protein_coding	ENSMUST00000151224.3	0.00401282	0.237191	-1.98647	1.98647	17.6812	97.91	5.53753	2.46924
ENSMUST00000101616.9	ENSMUSG00000031099	Smarca1	SWI/SNF related, matrix associated, actin dependent regulator of chromatin, subfamily a, member 1 [Source:MGI Symbol;Acc:MGI:1935127]	protein_coding	ENSMUST00000101616.9	0.00397187	0.237191	-0.674711	0.674711	1.46869	1.79843	1.22452	0.292212
ENSMUST00000179089.8	ENSMUSG00000057715	A830018L16Rik	RIKEN cDNA A830018L16 gene [Source:MGI Symbol;Acc:MGI:2444149]	protein_coding	ENSMUST00000179089.8	0.00412451	0.237191	-2.07094	2.07094	0.110592	0.533139	4.82077	2.26926
ENSMUST00000234717.2	ENSMUSG00000033597	Caskin1	CASK interacting protein 1 [Source:MGI Symbol;Acc:MGI:2442952]	protein_coding	ENSMUST00000234717.2	0.00390311	0.237191	-0.49551	0.49551	11.5837	12.3999	1.07046	0.098227
ENSMUST00000198029.5	ENSMUSG00000029471	Camkk2	calcium/calmodulin-dependent protein kinase kinase 2, beta [Source:MGI Symbol;Acc:MGI:2444812]	protein_coding	ENSMUST00000198029.5	0.00422236	0.237191	0.647944	-0.647944	5.10848	1.7889	0.350183	-1.51382
ENSMUST00000195302.6	ENSMUSG00000026470	Stx6	syntaxin 6 [Source:MGI Symbol;Acc:MGI:1926235]	protein_coding	ENSMUST00000195302.6	0.00388798	0.237191	0.93359	-0.93359	8.36824	2.42625	0.289935	-1.7862
ENSMUST00000221906.2	ENSMUSG00000033854	Kcnk10	potassium channel, subfamily K, member 10 [Source:MGI Symbol;Acc:MGI:1919508]	retained_intron	ENSMUST00000221906.2	0.00411299	0.237191	1.98301	-1.98301	0.847654	0.0874719	0.103193	-3.27658
ENSMUST00000089236.11	ENSMUSG00000046204	Pnma2	paraneoplastic antigen MA2 [Source:MGI Symbol;Acc:MGI:2444129]	protein_coding	ENSMUST00000089236.11	0.00384375	0.237191	-1.55826	1.55826	1.07081	3.94532	3.68441	1.88143
ENSMUST00000159816.8	ENSMUSG00000043336	Filip1l	filamin A interacting protein 1-like [Source:MGI Symbol;Acc:MGI:1925999]	protein_coding	ENSMUST00000159816.8	0.00392125	0.237191	-2.76223	2.76223	0.0776942	0.756486	9.7367	3.28343
ENSMUST00000112208.9	ENSMUSG00000021948	Prkcd	protein kinase C, delta [Source:MGI Symbol;Acc:MGI:97598]	retained_intron	ENSMUST00000112208.9	0.00399541	0.237191	1.28601	-1.28601	1.49398	0.32364	0.216629	-2.2067
ENSMUST00000165816.2	ENSMUSG00000001225	Slc26a3	solute carrier family 26, member 3 [Source:MGI Symbol;Acc:MGI:107181]	retained_intron	ENSMUST00000165816.2	0.00407528	0.237191	1.61533	-1.61533	0.252471	0.0352564	0.139645	-2.84016
ENSMUST00000182202.8	ENSMUSG00000058589	Anks1b	ankyrin repeat and sterile alpha motif domain containing 1B [Source:MGI Symbol;Acc:MGI:1924781]	protein_coding	ENSMUST00000182202.8	0.00435679	0.237191	-1.16499	1.16499	3.40032	6.63181	1.95035	0.963732
ENSMUST00000032402.12	ENSMUSG00000030268	Bcat1	branched chain aminotransferase 1, cytosolic [Source:MGI Symbol;Acc:MGI:104861]	protein_coding	ENSMUST00000032402.12	0.00431123	0.237191	-0.902156	0.902156	9.00606	14.8473	1.64859	0.721233
ENSMUST00000160721.8	ENSMUSG00000051375	Pcdh1	protocadherin 1 [Source:MGI Symbol;Acc:MGI:104692]	protein_coding	ENSMUST00000160721.8	0.00410057	0.237191	-0.683971	0.683971	13.1564	16.9366	1.28733	0.364386
ENSMUST00000093976.4	ENSMUSG00000046561	Arsj	arylsulfatase J [Source:MGI Symbol;Acc:MGI:2443513]	protein_coding	ENSMUST00000093976.4	0.00418902	0.237191	-2.19292	2.19292	0.0290583	0.230292	7.92516	2.98644
ENSMUST00000217774.2	ENSMUSG00000112140	Gm5780	predicted gene 5780 [Source:MGI Symbol;Acc:MGI:3645288]	processed_pseudogene	ENSMUST00000217774.2	0.00398198	0.237191	2.25866	-2.25866	0.212087	0.0110706	0.0521982	-4.25986
ENSMUST00000219241.2	ENSMUSG00000034602	Mon2	MON2 homolog, regulator of endosome to Golgi trafficking [Source:MGI Symbol;Acc:MGI:1914324]	retained_intron	ENSMUST00000219241.2	0.00399742	0.237191	3.32126	-3.32126	0.909986	0.0235084	0.0258338	-5.2746
ENSMUST00000220477.2	ENSMUSG00000112980	D430020J02Rik	RIKEN cDNA D430020J02 gene [Source:MGI Symbol;Acc:MGI:2442237]	lncRNA	ENSMUST00000220477.2	0.00434512	0.237191	-0.743814	0.743814	0.420794	0.583176	1.3859	0.470818
ENSMUST00000150488.8	ENSMUSG00000039375	Wdr17	WD repeat domain 17 [Source:MGI Symbol;Acc:MGI:1924662]	protein_coding	ENSMUST00000150488.8	0.00435023	0.237191	-0.797293	0.797293	1.23143	1.94968	1.58326	0.6629
ENSMUST00000033431.14	ENSMUSG00000031105	Slc25a14	solute carrier family 25 (mitochondrial carrier, brain), member 14 [Source:MGI Symbol;Acc:MGI:1330823]	protein_coding	ENSMUST00000033431.14	0.00410825	0.237191	-0.656799	0.656799	4.22535	5.15601	1.22026	0.287185
ENSMUST00000190247.7	ENSMUSG00000056553	Ptprn2	protein tyrosine phosphatase, receptor type, N polypeptide 2 [Source:MGI Symbol;Acc:MGI:107418]	nonsense_mediated_decay	ENSMUST00000190247.7	0.00387245	0.237191	-0.624443	0.624443	28.2358	34.4807	1.22117	0.288263
ENSMUST00000163582.9	ENSMUSG00000059895	Ptp4a3	protein tyrosine phosphatase 4a3 [Source:MGI Symbol;Acc:MGI:1277098]	protein_coding	ENSMUST00000163582.9	0.00416089	0.237191	-1.3115	1.3115	0.499688	1.27521	2.55202	1.35164
ENSMUST00000176735.8	ENSMUSG00000021175	Cdca7l	cell division cycle associated 7 like [Source:MGI Symbol;Acc:MGI:2384982]	protein_coding	ENSMUST00000176735.8	0.00398685	0.237191	-2.83128	2.83128	0.0342104	0.480427	14.0433	3.81181
ENSMUST00000135592.2	ENSMUSG00000008200	Fnbp4	formin binding protein 4 [Source:MGI Symbol;Acc:MGI:1860513]	processed_transcript	ENSMUST00000135592.2	0.0042185	0.237191	1.05839	-1.05839	2.79577	0.699435	0.250176	-1.99899
ENSMUST00000051017.9	ENSMUSG00000044748	Defb1	defensin beta 1 [Source:MGI Symbol;Acc:MGI:1096878]	protein_coding	ENSMUST00000051017.9	0.00428721	0.237191	-2.69467	2.69467	0.03092	0.444293	14.3691	3.8449
ENSMUST00000120875.8	ENSMUSG00000044864	Ankrd50	ankyrin repeat domain 50 [Source:MGI Symbol;Acc:MGI:2139777]	protein_coding	ENSMUST00000120875.8	0.00403888	0.237191	-0.645169	0.645169	4.24848	5.16243	1.21512	0.281103
ENSMUST00000065304.13	ENSMUSG00000024758	Rtn3	reticulon 3 [Source:MGI Symbol;Acc:MGI:1339970]	protein_coding	ENSMUST00000065304.13	0.00433112	0.237191	-0.700137	0.700137	17.6701	24.4963	1.38631	0.471252
ENSMUST00000201548.2	ENSMUSG00000107272	Gm34583	predicted gene, 34583 [Source:MGI Symbol;Acc:MGI:5593742]	processed_transcript	ENSMUST00000201548.2	0.00408078	0.237191	-3.09186	3.09186	0.0684229	1.02032	14.912	3.8984
ENSMUST00000200255.2	ENSMUSG00000104597	B230334C09Rik	RIKEN cDNA B230334C09 gene [Source:MGI Symbol;Acc:MGI:2442224]	lncRNA	ENSMUST00000200255.2	0.00431487	0.237191	-2.91736	2.91736	0.658282	11.0221	16.7438	4.06555
ENSMUST00000161846.8	ENSMUSG00000063063	Ctnna2	catenin (cadherin associated protein), alpha 2 [Source:MGI Symbol;Acc:MGI:88275]	protein_coding	ENSMUST00000161846.8	0.00437221	0.237191	-0.714695	0.714695	12.4821	16.8992	1.35388	0.437096
ENSMUST00000210032.2	ENSMUSG00000049556	Lingo1	leucine rich repeat and Ig domain containing 1 [Source:MGI Symbol;Acc:MGI:1915522]	protein_coding	ENSMUST00000210032.2	0.00402382	0.237191	-0.739179	0.739179	2.02194	2.94909	1.45854	0.544528
ENSMUST00000053568.2	ENSMUSG00000049556	Lingo1	leucine rich repeat and Ig domain containing 1 [Source:MGI Symbol;Acc:MGI:1915522]	protein_coding	ENSMUST00000053568.2	0.00431143	0.237191	-0.86638	0.86638	3.79737	6.15321	1.62039	0.696339
ENSMUST00000013931.12	ENSMUSG00000013787	Ehmt2	euchromatic histone lysine N-methyltransferase 2 [Source:MGI Symbol;Acc:MGI:2148922]	protein_coding	ENSMUST00000013931.12	0.00415505	0.237191	-0.595059	0.595059	11.4331	13.5577	1.18582	0.24589
ENSMUST00000065422.12	ENSMUSG00000033773	Rpap2	RNA polymerase II associated protein 2 [Source:MGI Symbol;Acc:MGI:2141142]	protein_coding	ENSMUST00000065422.12	0.00392211	0.237191	-0.688377	0.688377	2.58406	3.25885	1.26114	0.334726
ENSMUST00000174635.2	ENSMUSG00000006930	Hap1	huntingtin-associated protein 1 [Source:MGI Symbol;Acc:MGI:1261831]	protein_coding	ENSMUST00000174635.2	0.00436288	0.237191	-1.72041	1.72041	0.783124	2.54645	3.25166	1.70118
ENSMUST00000162484.8	ENSMUSG00000039488	Cntn5	contactin 5 [Source:MGI Symbol;Acc:MGI:3042287]	protein_coding	ENSMUST00000162484.8	0.00435949	0.237191	-1.86108	1.86108	0.112838	0.562655	4.98639	2.318
ENSMUST00000048630.8	ENSMUSG00000042401	Crtac1	cartilage acidic protein 1 [Source:MGI Symbol;Acc:MGI:1920082]	protein_coding	ENSMUST00000048630.8	0.00429381	0.237191	-2.55767	2.55767	1.22777	14.873	12.1138	3.59858
ENSMUST00000238182.2	ENSMUSG00000042401	Crtac1	cartilage acidic protein 1 [Source:MGI Symbol;Acc:MGI:1920082]	protein_coding	ENSMUST00000238182.2	0.00407831	0.237191	-2.84907	2.84907	0.0897915	1.37599	15.3243	3.93775
ENSMUST00000139048.8	ENSMUSG00000040537	Adam22	a disintegrin and metallopeptidase domain 22 [Source:MGI Symbol;Acc:MGI:1340046]	protein_coding	ENSMUST00000139048.8	0.00429887	0.237191	3.10546	-3.10546	0.730147	0.0243245	0.0333145	-4.9077
ENSMUST00000200191.2	ENSMUSG00000028173	Wls	wntless WNT ligand secretion mediator [Source:MGI Symbol;Acc:MGI:1915401]	nonsense_mediated_decay	ENSMUST00000200191.2	0.00405826	0.237191	-0.812021	0.812021	7.43587	10.9852	1.47733	0.56299
ENSMUST00000055104.6	ENSMUSG00000049536	Tceal1	transcription elongation factor A (SII)-like 1 [Source:MGI Symbol;Acc:MGI:2385317]	protein_coding	ENSMUST00000055104.6	0.00409868	0.237191	-0.50504	0.50504	14.0465	15.3282	1.09124	0.125973
ENSMUST00000049941.12	ENSMUSG00000049281	Scn3b	sodium channel, voltage-gated, type III, beta [Source:MGI Symbol;Acc:MGI:1918882]	protein_coding	ENSMUST00000049941.12	0.00409382	0.237191	-3.06218	3.06218	0.826905	17.4832	21.143	4.40211
ENSMUST00000226740.2	ENSMUSG00000042354	Gnl3	guanine nucleotide binding protein-like 3 (nucleolar) [Source:MGI Symbol;Acc:MGI:1353651]	nonsense_mediated_decay	ENSMUST00000226740.2	0.00386425	0.237191	-1.35306	1.35306	0.433055	1.01764	2.34991	1.2326
ENSMUST00000038856.14	ENSMUSG00000038760	Trhr	thyrotropin releasing hormone receptor [Source:MGI Symbol;Acc:MGI:98824]	protein_coding	ENSMUST00000038856.14	0.00387481	0.237191	-2.25462	2.25462	0.121394	0.566499	4.6666	2.22237
ENSMUST00000163888.8	ENSMUSG00000005583	Mef2c	myocyte enhancer factor 2C [Source:MGI Symbol;Acc:MGI:99458]	protein_coding	ENSMUST00000163888.8	0.00404106	0.237191	-4.90837	4.90837	0.00768825	0.497404	64.6967	6.01562
ENSMUST00000186463.7	ENSMUSG00000071265	1700086L19Rik	RIKEN cDNA 1700086L19 gene [Source:MGI Symbol;Acc:MGI:1921534]	processed_transcript	ENSMUST00000186463.7	0.00409459	0.237191	-2.64362	2.64362	0.693736	8.28136	11.9373	3.57741
ENSMUST00000039303.7	ENSMUSG00000036437	Npy1r	neuropeptide Y receptor Y1 [Source:MGI Symbol;Acc:MGI:104963]	protein_coding	ENSMUST00000039303.7	0.00412655	0.237191	-1.32601	1.32601	0.844457	2.29276	2.71507	1.44099
ENSMUST00000055224.15	ENSMUSG00000045095	Magi1	membrane associated guanylate kinase, WW and PDZ domain containing 1 [Source:MGI Symbol;Acc:MGI:1203522]	protein_coding	ENSMUST00000055224.15	0.00390571	0.237191	-1.29603	1.29603	0.957838	2.23699	2.33546	1.22371
ENSMUST00000081361.3	ENSMUSG00000060530	A930017M01Rik	RIKEN cDNA A930017M01 gene [Source:MGI Symbol;Acc:MGI:2685151]	transcribed_processed_pseudogene	ENSMUST00000081361.3	0.00434372	0.237191	-0.632643	0.632643	1.80864	2.21116	1.22256	0.289903
ENSMUST00000184638.2	ENSMUSG00000098720	Gm27239	predicted gene 27239 [Source:MGI Symbol;Acc:MGI:5521082]	lncRNA	ENSMUST00000184638.2	0.0042307	0.237191	-4.33347	4.33347	0.0130603	2.61037	199.871	7.64293
ENSMUST00000138897.2	ENSMUSG00000034659	Tmem109	transmembrane protein 109 [Source:MGI Symbol;Acc:MGI:1915789]	retained_intron	ENSMUST00000138897.2	0.00424345	0.237191	2.92474	-2.92474	0.767188	0.036818	0.0479909	-4.3811
ENSMUST00000069837.4	ENSMUSG00000056427	Slit3	slit guidance ligand 3 [Source:MGI Symbol;Acc:MGI:1315202]	protein_coding	ENSMUST00000069837.4	0.00400462	0.237191	-0.513319	0.513319	3.69271	4.0751	1.10355	0.142156
ENSMUST00000069929.13	ENSMUSG00000021493	Pdlim7	PDZ and LIM domain 7 [Source:MGI Symbol;Acc:MGI:1914649]	protein_coding	ENSMUST00000069929.13	0.00382705	0.237191	-0.658532	0.658532	8.04593	10.0881	1.25381	0.326318
ENSMUST00000126240.2	ENSMUSG00000086819	Gm13613	predicted gene 13613 [Source:MGI Symbol;Acc:MGI:3650687]	lncRNA	ENSMUST00000126240.2	0.00416937	0.237191	1.23327	-1.23327	1.59208	0.265358	0.166674	-2.5849
ENSMUST00000208367.2	ENSMUSG00000003435	Supt5	suppressor of Ty 5, DSIF elongation factor subunit [Source:MGI Symbol;Acc:MGI:1202400]	retained_intron	ENSMUST00000208367.2	0.00413287	0.237191	0.845147	-0.845147	1.20228	0.320946	0.266947	-1.90537
ENSMUST00000172432.2	ENSMUSG00000019232	Etnppl	ethanolamine phosphate phospholyase [Source:MGI Symbol;Acc:MGI:1919010]	retained_intron	ENSMUST00000172432.2	0.00436167	0.237191	0.935532	-0.935532	1.5268	0.432546	0.283303	-1.81958
ENSMUST00000070725.11	ENSMUSG00000020436	Gabrg2	gamma-aminobutyric acid (GABA) A receptor, subunit gamma 2 [Source:MGI Symbol;Acc:MGI:95623]	protein_coding	ENSMUST00000070725.11	0.00437363	0.237191	-0.421013	0.421013	28.8088	28.0059	0.97213	-0.0407788
ENSMUST00000161673.8	ENSMUSG00000041528	Rnf123	ring finger protein 123 [Source:MGI Symbol;Acc:MGI:2148796]	retained_intron	ENSMUST00000161673.8	0.00425106	0.237191	1.27591	-1.27591	1.47953	0.308683	0.208636	-2.26094
ENSMUST00000027587.15	ENSMUSG00000026349	Ccnt2	cyclin T2 [Source:MGI Symbol;Acc:MGI:1920199]	protein_coding	ENSMUST00000027587.15	0.00420306	0.237191	-0.580529	0.580529	6.27391	7.08904	1.12992	0.176225
ENSMUST00000143626.2	ENSMUSG00000007653	Gabrb2	gamma-aminobutyric acid (GABA) A receptor, subunit beta 2 [Source:MGI Symbol;Acc:MGI:95620]	processed_transcript	ENSMUST00000143626.2	0.00420562	0.237191	1.42826	-1.42826	1.05807	0.204936	0.193688	-2.36819
ENSMUST00000021558.8	ENSMUSG00000021130	Galnt16	polypeptide N-acetylgalactosaminyltransferase 16 [Source:MGI Symbol;Acc:MGI:1917754]	protein_coding	ENSMUST00000021558.8	0.00431256	0.237191	-0.487869	0.487869	30.2558	32.8343	1.08522	0.11799
ENSMUST00000020057.16	ENSMUSG00000019906	Lin7a	lin-7 homolog A (C. elegans) [Source:MGI Symbol;Acc:MGI:2135609]	protein_coding	ENSMUST00000020057.16	0.00427975	0.237191	0.559575	-0.559575	69.8435	27.6126	0.39535	-1.3388
ENSMUST00000226306.2	ENSMUSG00000115733	Gm49001	predicted gene, 49001 [Source:MGI Symbol;Acc:MGI:6118353]	processed_transcript	ENSMUST00000226306.2	0.0042163	0.237191	1.25224	-1.25224	0.347977	0.0591364	0.169943	-2.55687
ENSMUST00000179869.3	ENSMUSG00000093930	Hmgcs1	3-hydroxy-3-methylglutaryl-Coenzyme A synthase 1 [Source:MGI Symbol;Acc:MGI:107592]	protein_coding	ENSMUST00000179869.3	0.00419891	0.237191	-0.626807	0.626807	36.3864	45.5627	1.25219	0.324453
ENSMUST00000148345.8	ENSMUSG00000047996	Prrg1	proline rich Gla (G-carboxyglutamic acid) 1 [Source:MGI Symbol;Acc:MGI:1917364]	retained_intron	ENSMUST00000148345.8	0.0040445	0.237191	1.20309	-1.20309	0.286565	0.050654	0.176762	-2.50012
ENSMUST00000193159.2	ENSMUSG00000032609	Klhdc8b	kelch domain containing 8B [Source:MGI Symbol;Acc:MGI:1925517]	retained_intron	ENSMUST00000193159.2	0.00412949	0.237191	-0.78573	0.78573	4.21907	6.29853	1.49287	0.578091
ENSMUST00000219961.2	ENSMUSG00000058799	Nap1l1	nucleosome assembly protein 1-like 1 [Source:MGI Symbol;Acc:MGI:1855693]	protein_coding	ENSMUST00000219961.2	0.00398049	0.237191	-0.752611	0.752611	4.75621	6.53375	1.37373	0.4581
ENSMUST00000159052.2	ENSMUSG00000024112	Cacna1h	calcium channel, voltage-dependent, T type, alpha 1H subunit [Source:MGI Symbol;Acc:MGI:1928842]	retained_intron	ENSMUST00000159052.2	0.00429351	0.237191	-2.34149	2.34149	0.123851	0.755119	6.09698	2.60809
ENSMUST00000229239.2	ENSMUSG00000097915	A330009N23Rik	RIKEN cDNA A330009N23 gene [Source:MGI Symbol;Acc:MGI:2443491]	lncRNA	ENSMUST00000229239.2	0.00433382	0.237191	-2.61343	2.61343	0.536957	4.70705	8.76616	3.13194
ENSMUST00000144491.8	ENSMUSG00000022537	Tmem44	transmembrane protein 44 [Source:MGI Symbol;Acc:MGI:1924489]	retained_intron	ENSMUST00000144491.8	0.00390651	0.237191	-5.40039	5.40039	0.0370999	1.08692	29.2971	4.87269
ENSMUST00000140860.2	ENSMUSG00000027610	Gss	glutathione synthetase [Source:MGI Symbol;Acc:MGI:95852]	retained_intron	ENSMUST00000140860.2	0.00419063	0.237191	0.731913	-0.731913	1.94878	0.607679	0.311825	-1.68119
ENSMUST00000135036.2	ENSMUSG00000023572	Ccndbp1	cyclin D-type binding-protein 1 [Source:MGI Symbol;Acc:MGI:109595]	retained_intron	ENSMUST00000135036.2	0.00384791	0.237191	1.01148	-1.01148	3.2083	0.7171	0.223514	-2.16156
ENSMUST00000201232.2	ENSMUSG00000041264	Uspl1	ubiquitin specific peptidase like 1 [Source:MGI Symbol;Acc:MGI:2442342]	retained_intron	ENSMUST00000201232.2	0.0041056	0.237191	1.06591	-1.06591	0.750704	0.160788	0.214182	-2.22309
ENSMUST00000053855.8	ENSMUSG00000046818	Ddit4l	DNA-damage-inducible transcript 4-like [Source:MGI Symbol;Acc:MGI:1920534]	protein_coding	ENSMUST00000053855.8	0.00398456	0.237191	-1.07121	1.07121	0.880589	1.74459	1.98116	0.986348
ENSMUST00000189254.2	ENSMUSG00000033569	Adgrb3	adhesion G protein-coupled receptor B3 [Source:MGI Symbol;Acc:MGI:2441837]	retained_intron	ENSMUST00000189254.2	0.00405266	0.237191	1.33822	-1.33822	0.338527	0.0527611	0.155855	-2.68172
ENSMUST00000114582.9	ENSMUSG00000015217	Hmgb3	high mobility group box 3 [Source:MGI Symbol;Acc:MGI:1098219]	protein_coding	ENSMUST00000114582.9	0.00431257	0.237191	-1.51841	1.51841	7.42815	25.2028	3.39287	1.76251
ENSMUST00000019616.6	ENSMUSG00000032174	Icam5	intercellular adhesion molecule 5, telencephalin [Source:MGI Symbol;Acc:MGI:109430]	protein_coding	ENSMUST00000019616.6	0.00392874	0.237191	-5.3607	5.3607	0.197577	61.6193	311.874	8.28482
ENSMUST00000171322.3	ENSMUSG00000091318	Gm5415	predicted gene 5415 [Source:MGI Symbol;Acc:MGI:3644687]	protein_coding	ENSMUST00000171322.3	0.00390789	0.237191	1.16827	-1.16827	0.18526	0.0345627	0.186563	-2.42227
ENSMUST00000182125.2	ENSMUSG00000097023	Mir9-3hg	Mir9-3 host gene [Source:MGI Symbol;Acc:MGI:2142071]	lncRNA	ENSMUST00000182125.2	0.00426207	0.237191	-0.69544	0.69544	3.87605	4.91657	1.26845	0.343067
ENSMUST00000152139.8	ENSMUSG00000052572	Dlg2	discs large MAGUK scaffold protein 2 [Source:MGI Symbol;Acc:MGI:1344351]	retained_intron	ENSMUST00000152139.8	0.0039042	0.237191	1.27644	-1.27644	0.413107	0.0827638	0.200345	-2.31944
ENSMUST00000034232.3	ENSMUSG00000031780	Ccl17	chemokine (C-C motif) ligand 17 [Source:MGI Symbol;Acc:MGI:1329039]	protein_coding	ENSMUST00000034232.3	0.00412977	0.237191	-1.4872	1.4872	0.396101	1.20543	3.04324	1.60561
ENSMUST00000008633.15	ENSMUSG00000008489	Elavl2	ELAV like RNA binding protein 1 [Source:MGI Symbol;Acc:MGI:1100887]	protein_coding	ENSMUST00000008633.15	0.00387832	0.237191	-1.15086	1.15086	1.27927	2.76465	2.16112	1.11178
ENSMUST00000111916.2	ENSMUSG00000030207	Fam234b	family with sequence similarity 234, member B [Source:MGI Symbol;Acc:MGI:1921775]	protein_coding	ENSMUST00000111916.2	0.00417014	0.237191	-1.52227	1.52227	0.117434	0.402946	3.43127	1.77874
ENSMUST00000023044.7	ENSMUSG00000022408	Fam83f	family with sequence similarity 83, member F [Source:MGI Symbol;Acc:MGI:2146227]	protein_coding	ENSMUST00000023044.7	0.00386203	0.237191	-1.50352	1.50352	0.11781	0.346158	2.93828	1.55497
ENSMUST00000033554.5	ENSMUSG00000031210	Gpr165	G protein-coupled receptor 165 [Source:MGI Symbol;Acc:MGI:1923456]	protein_coding	ENSMUST00000033554.5	0.00433369	0.237191	-0.770045	0.770045	1.75706	2.63105	1.49741	0.582473
ENSMUST00000112357.9	ENSMUSG00000079330	Lemd1	LEM domain containing 1 [Source:MGI Symbol;Acc:MGI:1922403]	protein_coding	ENSMUST00000112357.9	0.00414647	0.237191	-3.23575	3.23575	0.025399	0.450731	17.746	4.14942
ENSMUST00000027945.6	ENSMUSG00000026632	Tatdn3	TatD DNase domain containing 3 [Source:MGI Symbol;Acc:MGI:1916222]	protein_coding	ENSMUST00000027945.6	0.0042173	0.237191	-0.772864	0.772864	2.37438	3.65873	1.54092	0.623789
ENSMUST00000053218.7	ENSMUSG00000048826	Dact2	dishevelled-binding antagonist of beta-catenin 2 [Source:MGI Symbol;Acc:MGI:1920347]	protein_coding	ENSMUST00000053218.7	0.00424757	0.237191	-0.669832	0.669832	3.45657	4.65133	1.34565	0.428301
ENSMUST00000232332.3	ENSMUSG00000117286	Gm1043	predicted gene 1043 [Source:MGI Symbol;Acc:MGI:2685889]	protein_coding	ENSMUST00000232332.3	0.00419006	0.237191	-0.832006	0.832006	0.917245	1.33446	1.45485	0.540872
ENSMUST00000170051.8	ENSMUSG00000002944	Cd36	CD36 molecule [Source:MGI Symbol;Acc:MGI:107899]	protein_coding	ENSMUST00000170051.8	0.00433229	0.237191	-3.14587	3.14587	0.00728291	0.0974505	13.3807	3.74208
ENSMUST00000072910.6	ENSMUSG00000063765	Chadl	chondroadherin-like [Source:MGI Symbol;Acc:MGI:3036284]	protein_coding	ENSMUST00000072910.6	0.004198	0.237191	-0.605801	0.605801	4.14525	4.88179	1.17768	0.23595
ENSMUST00000215549.3	ENSMUSG00000063240	Olfr133	olfactory receptor 133 [Source:MGI Symbol;Acc:MGI:2177516]	protein_coding	ENSMUST00000215549.3	0.00429367	0.237191	-3.70399	3.70399	9.949e-06	0.0681376	6848.69	12.7416
ENSMUST00000020015.10	ENSMUSG00000019865	Nmbr	neuromedin B receptor [Source:MGI Symbol;Acc:MGI:1100525]	protein_coding	ENSMUST00000020015.10	0.00385259	0.237191	-2.26292	2.26292	0.276847	2.83787	10.2507	3.35764
ENSMUST00000130332.2	ENSMUSG00000049148	Plcxd3	phosphatidylinositol-specific phospholipase C, X domain containing 3 [Source:MGI Symbol;Acc:MGI:2442605]	processed_transcript	ENSMUST00000130332.2	0.00411749	0.237191	0.80215	-0.80215	0.529136	0.159076	0.300633	-1.73392
ENSMUST00000167679.8	ENSMUSG00000030223	Ptpro	protein tyrosine phosphatase, receptor type, O [Source:MGI Symbol;Acc:MGI:1097152]	protein_coding	ENSMUST00000167679.8	0.00393415	0.237191	-3.75186	3.75186	0.397721	15.6627	39.3811	5.29943
ENSMUST00000155349.8	ENSMUSG00000085823	Gm13012	predicted gene 13012 [Source:MGI Symbol;Acc:MGI:3652270]	lncRNA	ENSMUST00000155349.8	0.00420179	0.237191	3.14678	-3.14678	0.638787	0.0134043	0.0209839	-5.57457
ENSMUST00000065858.3	ENSMUSG00000031302	Nlgn3	neuroligin 3 [Source:MGI Symbol;Acc:MGI:2444609]	protein_coding	ENSMUST00000065858.3	0.00425091	0.237191	-0.45188	0.45188	12.663	13.0045	1.02697	0.0383911
ENSMUST00000125158.2	ENSMUSG00000087400	Gm15270	predicted gene 15270 [Source:MGI Symbol;Acc:MGI:3705149]	lncRNA	ENSMUST00000125158.2	0.00435746	0.237191	-2.56993	2.56993	0.178682	1.72497	9.65382	3.2711
ENSMUST00000189952.2	ENSMUSG00000026131	Dst	dystonin [Source:MGI Symbol;Acc:MGI:104627]	retained_intron	ENSMUST00000189952.2	0.00405548	0.237191	1.12743	-1.12743	0.234413	0.0518863	0.221346	-2.17563
ENSMUST00000162772.8	ENSMUSG00000030226	Lmo3	LIM domain only 3 [Source:MGI Symbol;Acc:MGI:102810]	protein_coding	ENSMUST00000162772.8	0.00418877	0.237191	-2.86722	2.86722	0.583222	10.941	18.7595	4.22955
ENSMUST00000229744.2	ENSMUSG00000039601	Rcan2	regulator of calcineurin 2 [Source:MGI Symbol;Acc:MGI:1858219]	protein_coding	ENSMUST00000229744.2	0.00418717	0.237191	-0.667138	0.667138	24.5904	31.3896	1.2765	0.352189
ENSMUST00000044190.12	ENSMUSG00000037375	Hhat	hedgehog acyltransferase [Source:MGI Symbol;Acc:MGI:2444681]	protein_coding	ENSMUST00000044190.12	0.00432005	0.237191	-0.730357	0.730357	0.613567	0.850163	1.38561	0.47052
ENSMUST00000031446.7	ENSMUSG00000070498	Tmem132b	transmembrane protein 132B [Source:MGI Symbol;Acc:MGI:3609245]	protein_coding	ENSMUST00000031446.7	0.00389957	0.237191	-1.34322	1.34322	3.20796	8.93337	2.78475	1.47755
ENSMUST00000105824.8	ENSMUSG00000045349	Sh2d5	SH2 domain containing 5 [Source:MGI Symbol;Acc:MGI:2446215]	protein_coding	ENSMUST00000105824.8	0.00422454	0.237191	-0.627312	0.627312	5.58305	7.2395	1.29669	0.374837
ENSMUST00000198060.2	ENSMUSG00000106317	Gm43848	predicted gene 43848 [Source:MGI Symbol;Acc:MGI:5663985]	lncRNA	ENSMUST00000198060.2	0.00398603	0.237191	-0.955475	0.955475	2.51184	4.17981	1.66405	0.734695
ENSMUST00000056925.16	ENSMUSG00000048126	Col6a3	collagen, type VI, alpha 3 [Source:MGI Symbol;Acc:MGI:88461]	protein_coding	ENSMUST00000056925.16	0.00420974	0.237191	-3.20176	3.20176	0.00638009	0.0696672	10.9195	3.44883
ENSMUST00000205212.2	ENSMUSG00000107688	Gm44091	predicted gene, 44091 [Source:MGI Symbol;Acc:MGI:5690483]	lncRNA	ENSMUST00000205212.2	0.00423867	0.237191	1.79842	-1.79842	1.11606	0.138183	0.123814	-3.01376
ENSMUST00000212142.2	ENSMUSG00000041757	Plekha6	pleckstrin homology domain containing, family A member 6 [Source:MGI Symbol;Acc:MGI:2388662]	retained_intron	ENSMUST00000212142.2	0.00400918	0.237191	1.2766	-1.2766	1.46188	0.314911	0.215416	-2.2148
ENSMUST00000191977.2	ENSMUSG00000016194	Hsd11b1	hydroxysteroid 11-beta dehydrogenase 1 [Source:MGI Symbol;Acc:MGI:103562]	retained_intron	ENSMUST00000191977.2	0.0038775	0.237191	2.17988	-2.17988	0.693593	0.0796806	0.114881	-3.12179
ENSMUST00000032127.6	ENSMUSG00000030048	Gkn3	gastrokine 3 [Source:MGI Symbol;Acc:MGI:1916138]	protein_coding	ENSMUST00000032127.6	0.00433112	0.237191	-0.796435	0.796435	1.59901	2.48931	1.55678	0.638567
ENSMUST00000032451.9	ENSMUSG00000030307	Slc6a11	solute carrier family 6 (neurotransmitter transporter, GABA), member 11 [Source:MGI Symbol;Acc:MGI:95630]	protein_coding	ENSMUST00000032451.9	0.00399178	0.237191	-2.03703	2.03703	37.3877	219.368	5.86738	2.55272
ENSMUST00000038845.10	ENSMUSG00000040747	Cd53	CD53 antigen [Source:MGI Symbol;Acc:MGI:88341]	protein_coding	ENSMUST00000038845.10	0.00406343	0.237191	-0.657886	0.657886	3.08157	3.6839	1.19546	0.257567
ENSMUST00000071361.13	ENSMUSG00000064264	Zfp428	zinc finger protein 428 [Source:MGI Symbol;Acc:MGI:1916463]	protein_coding	ENSMUST00000071361.13	0.00432474	0.237191	-0.596225	0.596225	15.3157	17.8748	1.16709	0.222914
ENSMUST00000210382.2	ENSMUSG00000070003	Ssbp4	single stranded DNA binding protein 4 [Source:MGI Symbol;Acc:MGI:1924150]	retained_intron	ENSMUST00000210382.2	0.00430371	0.237191	-0.760979	0.760979	12.2627	18.4304	1.50296	0.58781
ENSMUST00000108571.9	ENSMUSG00000035228	Ccdc106	coiled-coil domain containing 106 [Source:MGI Symbol;Acc:MGI:2385900]	protein_coding	ENSMUST00000108571.9	0.00395483	0.237191	-0.655973	0.655973	6.87344	8.6893	1.26418	0.338206
ENSMUST00000035842.7	ENSMUSG00000042129	Rassf4	Ras association (RalGDS/AF-6) domain family member 4 [Source:MGI Symbol;Acc:MGI:2386853]	protein_coding	ENSMUST00000035842.7	0.00437089	0.237191	-1.29886	1.29886	2.60832	6.86549	2.63215	1.39624
ENSMUST00000055655.9	ENSMUSG00000025153	Fasn	fatty acid synthase [Source:MGI Symbol;Acc:MGI:95485]	protein_coding	ENSMUST00000055655.9	0.00414066	0.237191	-0.605982	0.605982	8.79822	10.583	1.20285	0.266459
ENSMUST00000216005.2	ENSMUSG00000111092	Gm17875	predicted gene, 17875 [Source:MGI Symbol;Acc:MGI:5010060]	processed_pseudogene	ENSMUST00000216005.2	0.0042265	0.237191	1.6821	-1.6821	2.39672	0.399557	0.16671	-2.58459
ENSMUST00000172278.8	ENSMUSG00000045613	Chrm2	cholinergic receptor, muscarinic 2, cardiac [Source:MGI Symbol;Acc:MGI:88397]	protein_coding	ENSMUST00000172278.8	0.0039896	0.237191	-2.36716	2.36716	1.79126	15.0792	8.4182	3.07351
ENSMUST00000195943.2	ENSMUSG00000028949	Smarcd3	SWI/SNF related, matrix associated, actin dependent regulator of chromatin, subfamily d, member 3 [Source:MGI Symbol;Acc:MGI:1914243]	protein_coding	ENSMUST00000195943.2	0.0039294	0.237191	-0.480482	0.480482	31.1955	33.6651	1.07916	0.109915
ENSMUST00000006828.9	ENSMUSG00000006651	Aplp1	amyloid beta (A4) precursor-like protein 1 [Source:MGI Symbol;Acc:MGI:88046]	protein_coding	ENSMUST00000006828.9	0.00397711	0.237191	-0.435285	0.435285	431.386	440.241	1.02053	0.0293142
ENSMUST00000031978.9	ENSMUSG00000029918	Mrps33	mitochondrial ribosomal protein S33 [Source:MGI Symbol;Acc:MGI:1338046]	protein_coding	ENSMUST00000031978.9	0.00415394	0.237191	-0.477552	0.477552	33.4504	34.1095	1.0197	0.028149
ENSMUST00000127079.2	ENSMUSG00000028833	Ncdn	neurochondrin [Source:MGI Symbol;Acc:MGI:1347351]	processed_transcript	ENSMUST00000127079.2	0.00398677	0.237191	-1.21155	1.21155	84.6234	199.184	2.35378	1.23498
ENSMUST00000123932.8	ENSMUSG00000027639	Samhd1	SAM domain and HD domain, 1 [Source:MGI Symbol;Acc:MGI:1927468]	nonsense_mediated_decay	ENSMUST00000123932.8	0.00391302	0.237191	0.80044	-0.80044	1.03128	0.284566	0.275935	-1.8576
ENSMUST00000106077.8	ENSMUSG00000028794	A3galt2	alpha 1,3-galactosyltransferase 2 (isoglobotriaosylceramide synthase) [Source:MGI Symbol;Acc:MGI:2685279]	protein_coding	ENSMUST00000106077.8	0.00410437	0.237191	1.3973	-1.3973	0.39815	0.060414	0.151737	-2.72035
ENSMUST00000031325.6	ENSMUSG00000029378	Areg	amphiregulin [Source:MGI Symbol;Acc:MGI:88068]	protein_coding	ENSMUST00000031325.6	0.00416755	0.237191	-4.32456	4.32456	0.00468597	0.958476	204.542	7.67625
ENSMUST00000129027.2	ENSMUSG00000020167	Tcf3	transcription factor 3 [Source:MGI Symbol;Acc:MGI:98510]	processed_transcript	ENSMUST00000129027.2	0.00433333	0.237191	1.05363	-1.05363	2.34891	0.482659	0.205483	-2.28291
ENSMUST00000168171.8	ENSMUSG00000073424	Cyp4f15	cytochrome P450, family 4, subfamily f, polypeptide 15 [Source:MGI Symbol;Acc:MGI:2146921]	protein_coding	ENSMUST00000168171.8	0.00411917	0.237191	-2.16192	2.16192	0.232432	1.09846	4.72591	2.24059
ENSMUST00000174170.3	ENSMUSG00000024299	Adamts10	a disintegrin-like and metallopeptidase (reprolysin type) with thrombospondin type 1 motif, 10 [Source:MGI Symbol;Acc:MGI:2449112]	retained_intron	ENSMUST00000174170.3	0.00386088	0.237191	1.68394	-1.68394	0.734639	0.0976666	0.132945	-2.9111
ENSMUST00000238906.2	ENSMUSG00000037138	Aff3	AF4/FMR2 family, member 3 [Source:MGI Symbol;Acc:MGI:106927]	protein_coding	ENSMUST00000238906.2	0.00392612	0.237191	-0.739399	0.739399	5.68683	7.55915	1.32924	0.410599
ENSMUST00000149927.2	ENSMUSG00000044768	Macir	macrophage immunometabolism regulator [Source:MGI Symbol;Acc:MGI:1277184]	protein_coding	ENSMUST00000149927.2	0.00390112	0.237191	-0.655705	0.655705	9.20008	11.7486	1.27701	0.352767
ENSMUST00000213380.2	ENSMUSG00000042444	Mindy2	MINDY lysine 48 deubiquitinase 2 [Source:MGI Symbol;Acc:MGI:2443086]	protein_coding	ENSMUST00000213380.2	0.00395605	0.237191	0.838762	-0.838762	2.73517	0.793116	0.28997	-1.78603
ENSMUST00000132408.8	ENSMUSG00000082286	Pisd-ps1	phosphatidylserine decarboxylase, pseudogene 1 [Source:MGI Symbol;Acc:MGI:3842428]	processed_transcript	ENSMUST00000132408.8	0.00383984	0.237191	-1.05844	1.05844	2.6873	4.84106	1.80146	0.849166
ENSMUST00000057613.3	ENSMUSG00000051279	Gdf6	growth differentiation factor 6 [Source:MGI Symbol;Acc:MGI:95689]	protein_coding	ENSMUST00000057613.3	0.00426206	0.237191	-2.32277	2.32277	0.0159924	0.160898	10.0609	3.33069
ENSMUST00000183992.8	ENSMUSG00000032228	Tcf12	transcription factor 12 [Source:MGI Symbol;Acc:MGI:101877]	protein_coding	ENSMUST00000183992.8	0.00418214	0.237191	0.931157	-0.931157	1.43138	0.382742	0.267393	-1.90297
ENSMUST00000055226.13	ENSMUSG00000026193	Fn1	fibronectin 1 [Source:MGI Symbol;Acc:MGI:95566]	protein_coding	ENSMUST00000055226.13	0.00391094	0.237191	-0.833259	0.833259	4.15615	6.14533	1.47861	0.564243
ENSMUST00000076051.12	ENSMUSG00000032754	Slc8b1	solute carrier family 8 (sodium/lithium/calcium exchanger), member B1 [Source:MGI Symbol;Acc:MGI:2180781]	protein_coding	ENSMUST00000076051.12	0.00384326	0.237191	0.854231	-0.854231	1.4305	0.40374	0.282237	-1.82502
ENSMUST00000216358.2	ENSMUSG00000074001	Klhl40	kelch-like 40 [Source:MGI Symbol;Acc:MGI:1919580]	retained_intron	ENSMUST00000216358.2	0.00427089	0.237191	-4.45948	4.45948	0.00621506	1.14027	183.469	7.51939
ENSMUST00000106985.8	ENSMUSG00000001827	Folr1	folate receptor 1 (adult) [Source:MGI Symbol;Acc:MGI:95568]	protein_coding	ENSMUST00000106985.8	0.00417999	0.237191	3.59291	-3.59291	0.733548	0.0251688	0.034311	-4.86519
ENSMUST00000142530.8	ENSMUSG00000020807	4933427D14Rik	RIKEN cDNA 4933427D14 gene [Source:MGI Symbol;Acc:MGI:1921727]	nonsense_mediated_decay	ENSMUST00000142530.8	0.00430391	0.237191	-0.715197	0.715197	1.07658	1.39995	1.30037	0.378922
ENSMUST00000156509.2	ENSMUSG00000027316	Gfra4	glial cell line derived neurotrophic factor family receptor alpha 4 [Source:MGI Symbol;Acc:MGI:1341873]	retained_intron	ENSMUST00000156509.2	0.00423765	0.237191	-1.04028	1.04028	8.50687	16.5491	1.94539	0.960057
ENSMUST00000028328.3	ENSMUSG00000015085	Entpd2	ectonucleoside triphosphate diphosphohydrolase 2 [Source:MGI Symbol;Acc:MGI:1096863]	protein_coding	ENSMUST00000028328.3	0.00430168	0.237191	-0.630011	0.630011	5.18508	6.70157	1.29247	0.370133
ENSMUST00000111020.8	ENSMUSG00000029713	Gnb2	guanine nucleotide binding protein (G protein), beta 2 [Source:MGI Symbol;Acc:MGI:95784]	protein_coding	ENSMUST00000111020.8	0.00403712	0.237191	-0.935723	0.935723	15.8753	26.1093	1.64465	0.71778
ENSMUST00000109191.2	ENSMUSG00000074575	Kcng1	potassium voltage-gated channel, subfamily G, member 1 [Source:MGI Symbol;Acc:MGI:3616086]	protein_coding	ENSMUST00000109191.2	0.00434475	0.237191	-3.77341	3.77341	0.0383327	2.197	57.314	5.84082
ENSMUST00000142406.2	ENSMUSG00000038534	Osbpl7	oxysterol binding protein-like 7 [Source:MGI Symbol;Acc:MGI:1918490]	retained_intron	ENSMUST00000142406.2	0.00431469	0.237191	0.792325	-0.792325	0.713921	0.21627	0.302932	-1.72293
ENSMUST00000028639.13	ENSMUSG00000027210	Meis2	Meis homeobox 2 [Source:MGI Symbol;Acc:MGI:108564]	protein_coding	ENSMUST00000028639.13	0.00419173	0.237191	-6.86555	6.86555	0.0783178	15.6368	199.659	7.64139
ENSMUST00000102538.11	ENSMUSG00000027210	Meis2	Meis homeobox 2 [Source:MGI Symbol;Acc:MGI:108564]	protein_coding	ENSMUST00000102538.11	0.00385807	0.237191	-3.65819	3.65819	0.521801	22.3347	42.8031	5.41964
ENSMUST00000049051.13	ENSMUSG00000036890	Gtdc1	glycosyltransferase-like domain containing 1 [Source:MGI Symbol;Acc:MGI:2444269]	protein_coding	ENSMUST00000049051.13	0.00426905	0.237191	-1.08847	1.08847	2.84534	5.32142	1.87022	0.903211
ENSMUST00000135722.2	ENSMUSG00000026987	Baz2b	bromodomain adjacent to zinc finger domain, 2B [Source:MGI Symbol;Acc:MGI:2442782]	processed_transcript	ENSMUST00000135722.2	0.00425773	0.237191	1.24977	-1.24977	0.142388	0.0234016	0.164352	-2.60514
ENSMUST00000147616.2	ENSMUSG00000027403	Tgm6	transglutaminase 6 [Source:MGI Symbol;Acc:MGI:3044321]	processed_transcript	ENSMUST00000147616.2	0.00416336	0.237191	-3.34394	3.34394	0.00762491	0.187348	24.5705	4.61886
ENSMUST00000103191.11	ENSMUSG00000028936	Rpl22	ribosomal protein L22 [Source:MGI Symbol;Acc:MGI:99262]	protein_coding	ENSMUST00000103191.11	0.0043786	0.237296	-0.531774	0.531774	82.7848	86.0532	1.03948	0.055863
ENSMUST00000055966.13	ENSMUSG00000031343	Gabra3	gamma-aminobutyric acid (GABA) A receptor, subunit alpha 3 [Source:MGI Symbol;Acc:MGI:95615]	protein_coding	ENSMUST00000055966.13	0.00482355	0.237492	-2.00326	2.00326	6.09242	38.0412	6.24402	2.64248
ENSMUST00000127477.8	ENSMUSG00000027673	Ndufb5	NADH:ubiquinone oxidoreductase subunit B5 [Source:MGI Symbol;Acc:MGI:1913296]	protein_coding	ENSMUST00000127477.8	0.0044907	0.237492	-0.444133	0.444133	58.7744	59.5462	1.01313	0.0188205
ENSMUST00000226216.2	ENSMUSG00000115062	4930544F09Rik	RIKEN cDNA 4930544F09 gene [Source:MGI Symbol;Acc:MGI:1922448]	lncRNA	ENSMUST00000226216.2	0.00487577	0.237492	2.15993	-2.15993	0.315658	0.0282446	0.0894784	-3.48232
ENSMUST00000057093.8	ENSMUSG00000044149	Nkrf	NF-kappaB repressing factor [Source:MGI Symbol;Acc:MGI:1924536]	protein_coding	ENSMUST00000057093.8	0.00472879	0.237492	-0.577735	0.577735	9.50391	10.9151	1.14848	0.199727
ENSMUST00000224142.2	ENSMUSG00000021647	Cartpt	CART prepropeptide [Source:MGI Symbol;Acc:MGI:1351330]	protein_coding	ENSMUST00000224142.2	0.00447443	0.237492	-4.79602	4.79602	0.0819805	2.40984	29.3953	4.87751
ENSMUST00000156184.2	ENSMUSG00000055214	Pld5	phospholipase D family, member 5 [Source:MGI Symbol;Acc:MGI:2442056]	retained_intron	ENSMUST00000156184.2	0.00469856	0.237492	1.10978	-1.10978	0.441995	0.101524	0.229695	-2.12221
ENSMUST00000156316.8	ENSMUSG00000025085	Ablim1	actin-binding LIM protein 1 [Source:MGI Symbol;Acc:MGI:1194500]	retained_intron	ENSMUST00000156316.8	0.00455425	0.237492	1.28567	-1.28567	1.37626	0.283515	0.206005	-2.27925
ENSMUST00000140302.8	ENSMUSG00000025909	Sntg1	syntrophin, gamma 1 [Source:MGI Symbol;Acc:MGI:1918346]	nonsense_mediated_decay	ENSMUST00000140302.8	0.00454943	0.237492	-0.99869	0.99869	0.820307	1.40077	1.70762	0.771987
ENSMUST00000163230.8	ENSMUSG00000022661	Cd200	CD200 antigen [Source:MGI Symbol;Acc:MGI:1196990]	protein_coding	ENSMUST00000163230.8	0.00487636	0.237492	-0.675883	0.675883	23.8899	32.9017	1.37722	0.461762
ENSMUST00000106770.8	ENSMUSG00000047502	Mroh7	maestro heat-like repeat family member 7 [Source:MGI Symbol;Acc:MGI:2685873]	protein_coding	ENSMUST00000106770.8	0.0048072	0.237492	-0.913333	0.913333	0.16246	0.260823	1.60547	0.682993
ENSMUST00000186366.2	ENSMUSG00000023345	Poc1a	POC1 centriolar protein A [Source:MGI Symbol;Acc:MGI:1917485]	processed_transcript	ENSMUST00000186366.2	0.00481476	0.237492	-2.33212	2.33212	0.285684	2.24289	7.85092	2.97286
ENSMUST00000162227.3	ENSMUSG00000024109	Nrxn1	neurexin I [Source:MGI Symbol;Acc:MGI:1096391]	retained_intron	ENSMUST00000162227.3	0.00483886	0.237492	1.1851	-1.1851	1.10969	0.200199	0.180411	-2.47064
ENSMUST00000206784.2	ENSMUSG00000000131	Xpo6	exportin 6 [Source:MGI Symbol;Acc:MGI:2429950]	retained_intron	ENSMUST00000206784.2	0.00491875	0.237492	0.758585	-0.758585	0.318926	0.0936581	0.293667	-1.76775
ENSMUST00000225120.2	ENSMUSG00000048281	Dleu7	deleted in lymphocytic leukemia, 7 [Source:MGI Symbol;Acc:MGI:2447771]	nonsense_mediated_decay	ENSMUST00000225120.2	0.00443852	0.237492	-1.18789	1.18789	0.35684	0.679971	1.90553	0.930194
ENSMUST00000222147.2	ENSMUSG00000034126	Pomt2	protein-O-mannosyltransferase 2 [Source:MGI Symbol;Acc:MGI:2444430]	retained_intron	ENSMUST00000222147.2	0.00447042	0.237492	1.06119	-1.06119	0.534205	0.128972	0.241427	-2.05034
ENSMUST00000164379.2	ENSMUSG00000090965	Gm17203	predicted gene 17203 [Source:MGI Symbol;Acc:MGI:4938030]	lncRNA	ENSMUST00000164379.2	0.00484367	0.237492	0.943346	-0.943346	0.362756	0.10006	0.275833	-1.85813
ENSMUST00000207298.2	ENSMUSG00000037519	Ppfia1	protein tyrosine phosphatase, receptor type, f polypeptide (PTPRF), interacting protein (liprin), alpha 1 [Source:MGI Symbol;Acc:MGI:1924750]	retained_intron	ENSMUST00000207298.2	0.00447948	0.237492	1.10885	-1.10885	3.50914	0.694697	0.197968	-2.33666
ENSMUST00000144412.2	ENSMUSG00000086157	Gm14643	predicted gene 14643 [Source:MGI Symbol;Acc:MGI:3705095]	lncRNA	ENSMUST00000144412.2	0.00439231	0.237492	1.38094	-1.38094	0.375535	0.0512368	0.136437	-2.87369
ENSMUST00000234451.2	ENSMUSG00000117406	Ntn3	netrin 3 [Source:MGI Symbol;Acc:MGI:1341188]	retained_intron	ENSMUST00000234451.2	0.00490762	0.237492	-1.20619	1.20619	0.634881	1.30986	2.06316	1.04486
ENSMUST00000219935.2	ENSMUSG00000039531	Zup1	zinc finger containing ubiquitin peptidase 1 [Source:MGI Symbol;Acc:MGI:1919830]	retained_intron	ENSMUST00000219935.2	0.00445589	0.237492	0.867206	-0.867206	0.811392	0.207799	0.256102	-1.96521
ENSMUST00000226776.2	ENSMUSG00000040820	Hlcs	holocarboxylase synthetase (biotin- [propriony-Coenzyme A-carboxylase (ATP-hydrolysing)] ligase) [Source:MGI Symbol;Acc:MGI:894646]	retained_intron	ENSMUST00000226776.2	0.00490557	0.237492	1.11712	-1.11712	0.396826	0.0717672	0.180853	-2.46711
ENSMUST00000224594.2	ENSMUSG00000045731	Pnoc	prepronociceptin [Source:MGI Symbol;Acc:MGI:105308]	protein_coding	ENSMUST00000224594.2	0.00490458	0.237492	-0.924698	0.924698	0.676082	1.03949	1.53752	0.620606
ENSMUST00000070210.6	ENSMUSG00000013662	Atad1	ATPase family, AAA domain containing 1 [Source:MGI Symbol;Acc:MGI:1915229]	protein_coding	ENSMUST00000070210.6	0.00465174	0.237492	-0.497696	0.497696	18.8338	19.2425	1.0217	0.0309733
ENSMUST00000186785.7	ENSMUSG00000073538	E330020D12Rik	Riken cDNA E330020D12 gene [Source:MGI Symbol;Acc:MGI:3761270]	retained_intron	ENSMUST00000186785.7	0.00484725	0.237492	4.19149	-4.19149	0.332389	0.00043084	0.00129619	-9.59151
ENSMUST00000115089.2	ENSMUSG00000026644	Acbd7	acyl-Coenzyme A binding domain containing 7 [Source:MGI Symbol;Acc:MGI:1925495]	protein_coding	ENSMUST00000115089.2	0.00484703	0.237492	-3.39997	3.39997	0.0434928	1.41812	32.6059	5.02706
ENSMUST00000027131.6	ENSMUSG00000025986	Slc39a10	solute carrier family 39 (zinc transporter), member 10 [Source:MGI Symbol;Acc:MGI:1914515]	protein_coding	ENSMUST00000027131.6	0.00443329	0.237492	-0.476517	0.476517	18.8961	19.1614	1.01404	0.0201114
ENSMUST00000199767.5	ENSMUSG00000029213	Commd8	COMM domain containing 8 [Source:MGI Symbol;Acc:MGI:1343485]	nonsense_mediated_decay	ENSMUST00000199767.5	0.00483807	0.237492	-0.740754	0.740754	0.700741	0.955155	1.36307	0.446855
ENSMUST00000190929.2	ENSMUSG00000022197	Pdzd2	PDZ domain containing 2 [Source:MGI Symbol;Acc:MGI:1922394]	protein_coding	ENSMUST00000190929.2	0.00489639	0.237492	-2.87558	2.87558	0.121223	1.39984	11.5476	3.52952
ENSMUST00000065494.8	ENSMUSG00000048368	Omd	osteomodulin [Source:MGI Symbol;Acc:MGI:1350918]	protein_coding	ENSMUST00000065494.8	0.00488957	0.237492	-0.866236	0.866236	1.0121	1.70915	1.68871	0.755921
ENSMUST00000129398.8	ENSMUSG00000062906	Hdac10	histone deacetylase 10 [Source:MGI Symbol;Acc:MGI:2158340]	processed_transcript	ENSMUST00000129398.8	0.00463591	0.237492	-4.40234	4.40234	0.00272566	0.281629	103.325	6.69105
ENSMUST00000138160.8	ENSMUSG00000022051	Bnip3l	BCL2/adenovirus E1B interacting protein 3-like [Source:MGI Symbol;Acc:MGI:1332659]	processed_transcript	ENSMUST00000138160.8	0.00472316	0.237492	-0.721975	0.721975	7.72286	10.4631	1.35483	0.43811
ENSMUST00000051443.8	ENSMUSG00000050315	Synpo2	synaptopodin 2 [Source:MGI Symbol;Acc:MGI:2153070]	protein_coding	ENSMUST00000051443.8	0.00442877	0.237492	-5.55168	5.55168	5.47197e-11	0.461295	8.43014e+09	32.9729
ENSMUST00000115421.3	ENSMUSG00000012428	Steap4	STEAP family member 4 [Source:MGI Symbol;Acc:MGI:1923560]	protein_coding	ENSMUST00000115421.3	0.00457056	0.237492	1.10642	-1.10642	0.657325	0.158833	0.241635	-2.0491
ENSMUST00000107415.8	ENSMUSG00000028358	Zfp618	zinc finger protein 618 [Source:MGI Symbol;Acc:MGI:1919950]	protein_coding	ENSMUST00000107415.8	0.00460028	0.237492	-0.858827	0.858827	0.674524	1.0174	1.50832	0.592944
ENSMUST00000022225.12	ENSMUSG00000021712	Trim23	tripartite motif-containing 23 [Source:MGI Symbol;Acc:MGI:1933161]	protein_coding	ENSMUST00000022225.12	0.00481919	0.237492	-0.441688	0.441688	16.6688	16.4379	0.986148	-0.0201245
ENSMUST00000161796.9	ENSMUSG00000066456	Hmgn3	high mobility group nucleosomal binding domain 3 [Source:MGI Symbol;Acc:MGI:2138069]	protein_coding	ENSMUST00000161796.9	0.00445966	0.237492	-0.629881	0.629881	23.4093	27.3588	1.16872	0.224926
ENSMUST00000197845.2	ENSMUSG00000027993	Trim2	tripartite motif-containing 2 [Source:MGI Symbol;Acc:MGI:1933163]	processed_transcript	ENSMUST00000197845.2	0.0047941	0.237492	-2.04895	2.04895	0.0838675	0.551459	6.57536	2.71707
ENSMUST00000112979.4	ENSMUSG00000040828	Catsperd	cation channel sperm associated auxiliary subunit delta [Source:MGI Symbol;Acc:MGI:2147030]	protein_coding	ENSMUST00000112979.4	0.0045848	0.237492	-1.02708	1.02708	0.196566	0.381007	1.93831	0.954803
ENSMUST00000108751.8	ENSMUSG00000005417	Mprip	myosin phosphatase Rho interacting protein [Source:MGI Symbol;Acc:MGI:1349438]	protein_coding	ENSMUST00000108751.8	0.00461251	0.237492	-1.63642	1.63642	0.477331	2.03683	4.26713	2.09327
ENSMUST00000221008.2	ENSMUSG00000097709	2810429I04Rik	RIKEN cDNA 2810429I04 gene [Source:MGI Symbol;Acc:MGI:1924187]	lncRNA	ENSMUST00000221008.2	0.00478333	0.237492	-0.675519	0.675519	1.25429	1.5339	1.22292	0.290329
ENSMUST00000107160.8	ENSMUSG00000015522	Arnt	aryl hydrocarbon receptor nuclear translocator [Source:MGI Symbol;Acc:MGI:88071]	protein_coding	ENSMUST00000107160.8	0.00449549	0.237492	0.89269	-0.89269	3.14438	0.768589	0.244432	-2.03249
ENSMUST00000019791.14	ENSMUSG00000019647	Sema6a	sema domain, transmembrane domain (TM), and cytoplasmic domain, (semaphorin) 6A [Source:MGI Symbol;Acc:MGI:1203727]	protein_coding	ENSMUST00000019791.14	0.00476391	0.237492	-0.707436	0.707436	4.36117	5.94242	1.36258	0.446336
ENSMUST00000185863.7	ENSMUSG00000022587	Ly6e	lymphocyte antigen 6 complex, locus E [Source:MGI Symbol;Acc:MGI:106651]	protein_coding	ENSMUST00000185863.7	0.00456784	0.237492	-2.53583	2.53583	0.326164	3.82943	11.7408	3.55346
ENSMUST00000019938.11	ENSMUSG00000019803	Nr2e1	nuclear receptor subfamily 2, group E, member 1 [Source:MGI Symbol;Acc:MGI:1100526]	protein_coding	ENSMUST00000019938.11	0.00472666	0.237492	-2.02572	2.02572	0.470322	2.73985	5.82546	2.54237
ENSMUST00000213502.2	ENSMUSG00000001943	Vsig2	V-set and immunoglobulin domain containing 2 [Source:MGI Symbol;Acc:MGI:1928009]	retained_intron	ENSMUST00000213502.2	0.0045201	0.237492	-2.3079	2.3079	0.108534	0.965518	8.89597	3.15315
ENSMUST00000231580.2	ENSMUSG00000022883	Robo1	roundabout guidance receptor 1 [Source:MGI Symbol;Acc:MGI:1274781]	protein_coding	ENSMUST00000231580.2	0.00466288	0.237492	-2.49449	2.49449	0.10109	1.1633	11.5076	3.52452
ENSMUST00000202537.2	ENSMUSG00000107272	Gm34583	predicted gene, 34583 [Source:MGI Symbol;Acc:MGI:5593742]	processed_transcript	ENSMUST00000202537.2	0.00441444	0.237492	-3.53929	3.53929	0.382925	8.52076	22.2518	4.47585
ENSMUST00000079735.12	ENSMUSG00000058600	Rpl30	ribosomal protein L30 [Source:MGI Symbol;Acc:MGI:98037]	protein_coding	ENSMUST00000079735.12	0.00489265	0.237492	-0.494797	0.494797	111.79	123.53	1.10502	0.144074
ENSMUST00000106348.8	ENSMUSG00000030695	Aldoa	aldolase A, fructose-bisphosphate [Source:MGI Symbol;Acc:MGI:87994]	protein_coding	ENSMUST00000106348.8	0.00469806	0.237492	-0.476286	0.476286	54.6906	59.3767	1.08568	0.118604
ENSMUST00000153000.2	ENSMUSG00000053693	Mast1	microtubule associated serine/threonine kinase 1 [Source:MGI Symbol;Acc:MGI:1861901]	retained_intron	ENSMUST00000153000.2	0.00440827	0.237492	0.678925	-0.678925	1.93454	0.619763	0.320367	-1.6422
ENSMUST00000065417.15	ENSMUSG00000022577	Ly6h	lymphocyte antigen 6 complex, locus H [Source:MGI Symbol;Acc:MGI:1346030]	protein_coding	ENSMUST00000065417.15	0.0046128	0.237492	-1.56916	1.56916	1.73578	6.2373	3.59337	1.84534
ENSMUST00000180025.8	ENSMUSG00000072964	Bhlhb9	basic helix-loop-helix domain containing, class B9 [Source:MGI Symbol;Acc:MGI:1917487]	protein_coding	ENSMUST00000180025.8	0.00458873	0.237492	-0.585178	0.585178	20.2525	24.5033	1.20989	0.274873
ENSMUST00000209596.2	ENSMUSG00000049556	Lingo1	leucine rich repeat and Ig domain containing 1 [Source:MGI Symbol;Acc:MGI:1915522]	processed_transcript	ENSMUST00000209596.2	0.00480744	0.237492	-0.892048	0.892048	1.31605	2.25772	1.71553	0.778657
ENSMUST00000235253.2	ENSMUSG00000117728	Gm34299	predicted gene, 34299 [Source:MGI Symbol;Acc:MGI:5593458]	lncRNA	ENSMUST00000235253.2	0.00445516	0.237492	-2.40778	2.40778	0.0384667	0.359575	9.34768	3.22461
ENSMUST00000136654.2	ENSMUSG00000026103	Gls	glutaminase [Source:MGI Symbol;Acc:MGI:95752]	retained_intron	ENSMUST00000136654.2	0.00461979	0.237492	1.03182	-1.03182	2.3114	0.534014	0.231035	-2.11382
ENSMUST00000230778.2	ENSMUSG00000022307	Oxr1	oxidation resistance 1 [Source:MGI Symbol;Acc:MGI:2179326]	protein_coding	ENSMUST00000230778.2	0.00489676	0.237492	0.88069	-0.88069	1.37512	0.336281	0.244547	-2.03181
ENSMUST00000226827.2	ENSMUSG00000022338	Eny2	ENY2 transcription and export complex 2 subunit [Source:MGI Symbol;Acc:MGI:1919286]	protein_coding	ENSMUST00000226827.2	0.00463399	0.237492	-0.667003	0.667003	12.3233	15.1205	1.22698	0.295114
ENSMUST00000192318.2	ENSMUSG00000032936	Camkv	CaM kinase-like vesicle-associated [Source:MGI Symbol;Acc:MGI:2384296]	retained_intron	ENSMUST00000192318.2	0.00472986	0.237492	-3.66441	3.66441	0.251941	9.73583	38.6433	5.27215
ENSMUST00000221220.2	ENSMUSG00000044912	Syt16	synaptotagmin XVI [Source:MGI Symbol;Acc:MGI:2673872]	protein_coding	ENSMUST00000221220.2	0.00443329	0.237492	-1.64455	1.64455	0.094633	0.397638	4.20189	2.07104
ENSMUST00000023119.15	ENSMUSG00000022479	Vdr	vitamin D (1,25-dihydroxyvitamin D3) receptor [Source:MGI Symbol;Acc:MGI:103076]	protein_coding	ENSMUST00000023119.15	0.00474047	0.237492	-1.47321	1.47321	0.109329	0.338904	3.09986	1.6322
ENSMUST00000106592.8	ENSMUSG00000061298	Agbl4	ATP/GTP binding protein-like 4 [Source:MGI Symbol;Acc:MGI:1918244]	protein_coding	ENSMUST00000106592.8	0.00481217	0.237492	-0.934386	0.934386	0.788981	1.37489	1.74261	0.801253
ENSMUST00000000058.7	ENSMUSG00000000058	Cav2	caveolin 2 [Source:MGI Symbol;Acc:MGI:107571]	protein_coding	ENSMUST00000000058.7	0.00450809	0.237492	-0.925967	0.925967	5.726	9.67902	1.69036	0.757334
ENSMUST00000105650.8	ENSMUSG00000042804	Gpr153	G protein-coupled receptor 153 [Source:MGI Symbol;Acc:MGI:1916157]	protein_coding	ENSMUST00000105650.8	0.00450931	0.237492	-0.492832	0.492832	8.0659	8.22838	1.02014	0.0287729
ENSMUST00000135771.2	ENSMUSG00000057286	St6galnac2	ST6 (alpha-N-acetyl-neuraminyl-2,3-beta-galactosyl-1,3)-N-acetylgalactosaminide alpha-2,6-sialyltransferase 2 [Source:MGI Symbol;Acc:MGI:107553]	processed_transcript	ENSMUST00000135771.2	0.00472837	0.237492	1.02789	-1.02789	0.310445	0.0684207	0.220396	-2.18183
ENSMUST00000013220.8	ENSMUSG00000013076	Amotl1	angiomotin-like 1 [Source:MGI Symbol;Acc:MGI:1922973]	protein_coding	ENSMUST00000013220.8	0.00476578	0.237492	-0.456161	0.456161	9.23608	9.185	0.994469	-0.0080016
ENSMUST00000173560.8	ENSMUSG00000028399	Ptprd	protein tyrosine phosphatase, receptor type, D [Source:MGI Symbol;Acc:MGI:97812]	retained_intron	ENSMUST00000173560.8	0.00468077	0.237492	0.883476	-0.883476	0.854581	0.224638	0.262864	-1.92761
ENSMUST00000138263.2	ENSMUSG00000024737	Slc15a3	solute carrier family 15, member 3 [Source:MGI Symbol;Acc:MGI:1929691]	retained_intron	ENSMUST00000138263.2	0.00472098	0.237492	1.39287	-1.39287	0.404961	0.07128	0.176017	-2.50621
ENSMUST00000156572.3	ENSMUSG00000051853	Arf3	ADP-ribosylation factor 3 [Source:MGI Symbol;Acc:MGI:99432]	protein_coding	ENSMUST00000156572.3	0.00472115	0.237492	-1.33541	1.33541	1.29318	2.96591	2.2935	1.19755
ENSMUST00000057645.6	ENSMUSG00000036357	Gpr101	G protein-coupled receptor 101 [Source:MGI Symbol;Acc:MGI:2685211]	protein_coding	ENSMUST00000057645.6	0.00476754	0.237492	-1.29179	1.29179	0.41709	1.03229	2.47498	1.30742
ENSMUST00000119306.2	ENSMUSG00000031137	Fgf13	fibroblast growth factor 13 [Source:MGI Symbol;Acc:MGI:109178]	protein_coding	ENSMUST00000119306.2	0.00467095	0.237492	4.31128	-4.31128	2.83288	0.0452243	0.0159641	-5.96903
ENSMUST00000126850.8	ENSMUSG00000026349	Ccnt2	cyclin T2 [Source:MGI Symbol;Acc:MGI:1920199]	retained_intron	ENSMUST00000126850.8	0.004681	0.237492	0.715294	-0.715294	0.975968	0.286969	0.294035	-1.76594
ENSMUST00000105644.10	ENSMUSG00000029026	Trp73	transformation related protein 73 [Source:MGI Symbol;Acc:MGI:1336991]	protein_coding	ENSMUST00000105644.10	0.0048256	0.237492	2.80892	-2.80892	2.62309	0.224696	0.0856605	-3.54523
ENSMUST00000224556.2	ENSMUSG00000037126	Psd	pleckstrin and Sec7 domain containing [Source:MGI Symbol;Acc:MGI:1920978]	protein_coding	ENSMUST00000224556.2	0.00470053	0.237492	-1.90048	1.90048	9.14863	50.4606	5.51565	2.46353
ENSMUST00000159309.2	ENSMUSG00000089874	9230117E06Rik	RIKEN cDNA 9230117E06 gene [Source:MGI Symbol;Acc:MGI:1925332]	lncRNA	ENSMUST00000159309.2	0.00453739	0.237492	1.68538	-1.68538	1.89046	0.21844	0.115549	-3.11343
ENSMUST00000203502.2	ENSMUSG00000003452	Bicd1	BICD cargo adaptor 1 [Source:MGI Symbol;Acc:MGI:1101760]	retained_intron	ENSMUST00000203502.2	0.00479468	0.237492	0.742827	-0.742827	1.06913	0.325882	0.30481	-1.71402
ENSMUST00000160806.2	ENSMUSG00000022558	Mroh1	maestro heat-like repeat family member 1 [Source:MGI Symbol;Acc:MGI:2442558]	retained_intron	ENSMUST00000160806.2	0.00448765	0.237492	0.962754	-0.962754	1.9394	0.49372	0.254573	-1.97385
ENSMUST00000137401.3	ENSMUSG00000028710	Atpaf1	ATP synthase mitochondrial F1 complex assembly factor 1 [Source:MGI Symbol;Acc:MGI:2180560]	nonsense_mediated_decay	ENSMUST00000137401.3	0.00470148	0.237492	-0.732034	0.732034	5.2038	7.02054	1.34912	0.432016
ENSMUST00000201404.2	ENSMUSG00000107097	Gm42584	predicted gene 42584 [Source:MGI Symbol;Acc:MGI:5662721]	processed_pseudogene	ENSMUST00000201404.2	0.00450751	0.237492	2.47301	-2.47301	19.473	1.06051	0.0544605	-4.19865
ENSMUST00000188141.2	ENSMUSG00000032839	Trpc1	transient receptor potential cation channel, subfamily C, member 1 [Source:MGI Symbol;Acc:MGI:109528]	retained_intron	ENSMUST00000188141.2	0.00468339	0.237492	1.25317	-1.25317	0.265858	0.059843	0.225094	-2.1514
ENSMUST00000112896.9	ENSMUSG00000047045	Tmem164	transmembrane protein 164 [Source:MGI Symbol;Acc:MGI:2148020]	protein_coding	ENSMUST00000112896.9	0.00475365	0.237492	-1.00407	1.00407	0.527749	0.885365	1.67763	0.746421
ENSMUST00000200265.2	ENSMUSG00000105561	Gm43462	predicted gene 43462 [Source:MGI Symbol;Acc:MGI:5663599]	lncRNA	ENSMUST00000200265.2	0.00481985	0.237492	0.978375	-0.978375	0.65455	0.152631	0.233185	-2.10045
ENSMUST00000140845.2	ENSMUSG00000031367	Ap1s2	adaptor-related protein complex 1, sigma 2 subunit [Source:MGI Symbol;Acc:MGI:1889383]	protein_coding	ENSMUST00000140845.2	0.0046176	0.237492	-0.993464	0.993464	0.497772	0.802385	1.61195	0.68881
ENSMUST00000112027.9	ENSMUSG00000057606	Colq	collagen-like tail subunit (single strand of homotrimer) of asymmetric acetylcholinesterase [Source:MGI Symbol;Acc:MGI:1338761]	protein_coding	ENSMUST00000112027.9	0.00448749	0.237492	1.01358	-1.01358	2.76705	0.763275	0.275845	-1.85807
ENSMUST00000177307.8	ENSMUSG00000030067	Foxp1	forkhead box P1 [Source:MGI Symbol;Acc:MGI:1914004]	protein_coding	ENSMUST00000177307.8	0.00440305	0.237492	-0.768012	0.768012	1.32264	1.82132	1.37703	0.461561
ENSMUST00000239351.2	ENSMUSG00000038127	Ccdc50	coiled-coil domain containing 50 [Source:MGI Symbol;Acc:MGI:1914751]	protein_coding	ENSMUST00000239351.2	0.00471349	0.237492	1.25414	-1.25414	0.510296	0.0846522	0.165888	-2.59172
ENSMUST00000070756.12	ENSMUSG00000029778	Adcyap1r1	adenylate cyclase activating polypeptide 1 receptor 1 [Source:MGI Symbol;Acc:MGI:108449]	protein_coding	ENSMUST00000070756.12	0.00489963	0.237492	-0.898196	0.898196	33.5252	55.213	1.64691	0.71976
ENSMUST00000168889.3	ENSMUSG00000022021	Diaph3	diaphanous related formin 3 [Source:MGI Symbol;Acc:MGI:1927222]	protein_coding	ENSMUST00000168889.3	0.00448438	0.237492	-1.01587	1.01587	0.110494	0.182858	1.65491	0.726757
ENSMUST00000107409.5	ENSMUSG00000030605	Mfge8	milk fat globule EGF and factor V/VIII domain containing [Source:MGI Symbol;Acc:MGI:102768]	protein_coding	ENSMUST00000107409.5	0.00489672	0.237492	-0.687207	0.687207	36.0503	47.1146	1.30691	0.386162
ENSMUST00000155599.2	ENSMUSG00000031167	Rbm3	RNA binding motif (RNP1, RRM) protein 3 [Source:MGI Symbol;Acc:MGI:1099460]	processed_transcript	ENSMUST00000155599.2	0.00463401	0.237492	0.905641	-0.905641	1.70733	0.444579	0.260394	-1.94123
ENSMUST00000191941.2	ENSMUSG00000026721	Rabgap1l	RAB GTPase activating protein 1-like [Source:MGI Symbol;Acc:MGI:1352507]	nonsense_mediated_decay	ENSMUST00000191941.2	0.00480418	0.237492	0.766151	-0.766151	1.50474	0.461631	0.306784	-1.70471
ENSMUST00000014220.15	ENSMUSG00000014075	Dynlt2b	dynein light chain Tctex-type 2B [Source:MGI Symbol;Acc:MGI:1913311]	protein_coding	ENSMUST00000014220.15	0.0047919	0.237492	-0.631816	0.631816	9.00019	10.8417	1.2046	0.268558
ENSMUST00000185694.2	ENSMUSG00000056418	BC043934	cDNA sequence BC043934 [Source:MGI Symbol;Acc:MGI:2679715]	lncRNA	ENSMUST00000185694.2	0.00472303	0.237492	-1.47686	1.47686	0.281254	0.916289	3.25787	1.70393
ENSMUST00000136279.2	ENSMUSG00000017978	Cadps2	Ca2+-dependent activator protein for secretion 2 [Source:MGI Symbol;Acc:MGI:2443963]	retained_intron	ENSMUST00000136279.2	0.00460223	0.237492	2.90204	-2.90204	0.595451	0.047391	0.0795884	-3.6513
ENSMUST00000119912.2	ENSMUSG00000044709	Gemin7	gem nuclear organelle associated protein 7 [Source:MGI Symbol;Acc:MGI:1916981]	protein_coding	ENSMUST00000119912.2	0.00486881	0.237492	1.29066	-1.29066	2.06306	0.453078	0.219615	-2.18695
ENSMUST00000000412.3	ENSMUSG00000000402	Egfl6	EGF-like-domain, multiple 6 [Source:MGI Symbol;Acc:MGI:1858599]	protein_coding	ENSMUST00000000412.3	0.00458275	0.237492	-0.76062	0.76062	0.570961	0.827477	1.44927	0.535327
ENSMUST00000216917.2	ENSMUSG00000110790	Gm47079	predicted gene, 47079 [Source:MGI Symbol;Acc:MGI:6095803]	lncRNA	ENSMUST00000216917.2	0.00472393	0.237492	-2.7303	2.7303	0.0448259	0.570323	12.7231	3.66938
ENSMUST00000112115.2	ENSMUSG00000031352	Hccs	holocytochrome c synthetase [Source:MGI Symbol;Acc:MGI:106911]	protein_coding	ENSMUST00000112115.2	0.0044048	0.237492	-0.542976	0.542976	10.5891	11.774	1.1119	0.153028
ENSMUST00000003395.10	ENSMUSG00000032177	Pde4a	phosphodiesterase 4A, cAMP specific [Source:MGI Symbol;Acc:MGI:99558]	protein_coding	ENSMUST00000003395.10	0.00468782	0.237492	-0.74074	0.74074	12.4223	17.2352	1.38744	0.472429
ENSMUST00000177141.2	ENSMUSG00000093528	Nrg3os	neuregulin 3, opposite strand [Source:MGI Symbol;Acc:MGI:1922420]	lncRNA	ENSMUST00000177141.2	0.00452788	0.237492	2.08428	-2.08428	0.513359	0.0425846	0.0829529	-3.59156
ENSMUST00000137955.2	ENSMUSG00000086996	4933416E14Rik	RIKEN cDNA 4933416E14 gene [Source:MGI Symbol;Acc:MGI:1918430]	processed_transcript	ENSMUST00000137955.2	0.00477722	0.237492	-2.21169	2.21169	0.0203093	0.148576	7.31567	2.87099
ENSMUST00000145872.8	ENSMUSG00000040363	Bcor	BCL6 interacting corepressor [Source:MGI Symbol;Acc:MGI:1918708]	protein_coding	ENSMUST00000145872.8	0.00448735	0.237492	-2.84727	2.84727	0.0708889	0.54855	7.73816	2.95199
ENSMUST00000093271.8	ENSMUSG00000031785	Adgrg1	adhesion G protein-coupled receptor G1 [Source:MGI Symbol;Acc:MGI:1340051]	protein_coding	ENSMUST00000093271.8	0.00443445	0.237492	-0.805207	0.805207	23.1901	33.8493	1.45964	0.545614
ENSMUST00000214374.2	ENSMUSG00000030592	Ryr1	ryanodine receptor 1, skeletal muscle [Source:MGI Symbol;Acc:MGI:99659]	protein_coding	ENSMUST00000214374.2	0.00442019	0.237492	0.507524	-0.507524	4.66109	1.85396	0.397752	-1.33006
ENSMUST00000165262.8	ENSMUSG00000022212	Cpne6	copine VI [Source:MGI Symbol;Acc:MGI:1334445]	protein_coding	ENSMUST00000165262.8	0.00439545	0.237492	-2.84314	2.84314	1.58758	22.6122	14.2432	3.8322
ENSMUST00000159319.2	ENSMUSG00000071424	Grid2	glutamate receptor, ionotropic, delta 2 [Source:MGI Symbol;Acc:MGI:95813]	processed_transcript	ENSMUST00000159319.2	0.0048904	0.237492	2.99316	-2.99316	0.866575	0.0589361	0.0680104	-3.8781
ENSMUST00000100882.3	ENSMUSG00000072722	Gm6588	predicted gene 6588 [Source:MGI Symbol;Acc:MGI:3648937]	protein_coding	ENSMUST00000100882.3	0.00475377	0.237492	1.81964	-1.81964	0.344797	0.0328135	0.0951676	-3.39339
ENSMUST00000086083.11	ENSMUSG00000029478	Ncor2	nuclear receptor co-repressor 2 [Source:MGI Symbol;Acc:MGI:1337080]	protein_coding	ENSMUST00000086083.11	0.00453243	0.237492	-0.58031	0.58031	3.84799	4.35922	1.13286	0.179966
ENSMUST00000034243.7	ENSMUSG00000031790	Mmp15	matrix metallopeptidase 15 [Source:MGI Symbol;Acc:MGI:109320]	protein_coding	ENSMUST00000034243.7	0.00487733	0.237492	-0.486267	0.486267	4.65646	4.81504	1.03406	0.0483162
ENSMUST00000199578.2	ENSMUSG00000105504	Gbp5	guanylate binding protein 5 [Source:MGI Symbol;Acc:MGI:2429943]	retained_intron	ENSMUST00000199578.2	0.00473443	0.237492	-1.00521	1.00521	0.107187	0.205076	1.91326	0.936031
ENSMUST00000132687.2	ENSMUSG00000017314	Mpp2	membrane protein, palmitoylated 2 (MAGUK p55 subfamily member 2) [Source:MGI Symbol;Acc:MGI:1858257]	processed_transcript	ENSMUST00000132687.2	0.00458324	0.237492	-1.18921	1.18921	2.71434	5.843	2.15264	1.10611
ENSMUST00000213312.2	ENSMUSG00000019996	Map7	microtubule-associated protein 7 [Source:MGI Symbol;Acc:MGI:1328328]	protein_coding	ENSMUST00000213312.2	0.00483022	0.237492	1.14444	-1.14444	2.01593	0.4966	0.246338	-2.02129
ENSMUST00000020855.5	ENSMUSG00000020548	1700086D15Rik	RIKEN cDNA 1700086D15 gene [Source:MGI Symbol;Acc:MGI:1921532]	protein_coding	ENSMUST00000020855.5	0.00442324	0.237492	2.68247	-2.68247	0.394262	0.0115521	0.0293007	-5.09292
ENSMUST00000148830.2	ENSMUSG00000037605	Adgrl3	adhesion G protein-coupled receptor L3 [Source:MGI Symbol;Acc:MGI:2441950]	processed_transcript	ENSMUST00000148830.2	0.00475134	0.237492	-1.17975	1.17975	4.25686	9.97661	2.34365	1.22876
ENSMUST00000231355.2	ENSMUSG00000116802	Gm5165	predicted gene 5165 [Source:MGI Symbol;Acc:MGI:3646034]	lncRNA	ENSMUST00000231355.2	0.00478837	0.237492	-0.616849	0.616849	2.5266	2.95968	1.17141	0.228242
ENSMUST00000132683.2	ENSMUSG00000051537	Gm5124	predicted pseudogene 5124 [Source:MGI Symbol;Acc:MGI:3643622]	transcribed_processed_pseudogene	ENSMUST00000132683.2	0.00484322	0.237492	-0.56526	0.56526	9.90249	11.5261	1.16396	0.21904
ENSMUST00000071492.9	ENSMUSG00000057497	Fam136a	family with sequence similarity 136, member A [Source:MGI Symbol;Acc:MGI:1913738]	protein_coding	ENSMUST00000071492.9	0.00477762	0.237492	-0.522496	0.522496	11.5142	12.5394	1.08904	0.123059
ENSMUST00000041142.4	ENSMUSG00000042784	Muc1	mucin 1, transmembrane [Source:MGI Symbol;Acc:MGI:97231]	protein_coding	ENSMUST00000041142.4	0.00485427	0.237492	-1.00328	1.00328	0.142626	0.24773	1.73692	0.796532
ENSMUST00000127573.3	ENSMUSG00000026014	Raph1	Ras association (RalGDS/AF-6) and pleckstrin homology domains 1 [Source:MGI Symbol;Acc:MGI:1924550]	retained_intron	ENSMUST00000127573.3	0.00468916	0.237492	0.860228	-0.860228	0.283389	0.0734788	0.259286	-1.94738
ENSMUST00000161956.2	ENSMUSG00000027827	Kcnab1	potassium voltage-gated channel, shaker-related subfamily, beta member 1 [Source:MGI Symbol;Acc:MGI:109155]	retained_intron	ENSMUST00000161956.2	0.00442029	0.237492	0.926832	-0.926832	0.230641	0.0582091	0.252379	-1.98633
ENSMUST00000067936.6	ENSMUSG00000025132	Arhgdia	Rho GDP dissociation inhibitor (GDI) alpha [Source:MGI Symbol;Acc:MGI:2178103]	protein_coding	ENSMUST00000067936.6	0.00459652	0.237492	-0.735752	0.735752	3.59693	5.0063	1.39183	0.47698
ENSMUST00000223879.2	ENSMUSG00000021785	Ngly1	N-glycanase 1 [Source:MGI Symbol;Acc:MGI:1913276]	retained_intron	ENSMUST00000223879.2	0.0044605	0.237492	1.116	-1.116	0.306132	0.0597075	0.195038	-2.35817
ENSMUST00000061158.5	ENSMUSG00000051154	Commd3	COMM domain containing 3 [Source:MGI Symbol;Acc:MGI:88218]	protein_coding	ENSMUST00000061158.5	0.00441601	0.237492	-0.470338	0.470338	47.506	48.8256	1.02778	0.03953
ENSMUST00000206504.2	ENSMUSG00000055319	Sec23ip	Sec23 interacting protein [Source:MGI Symbol;Acc:MGI:2450915]	retained_intron	ENSMUST00000206504.2	0.0048507	0.237492	0.717259	-0.717259	0.599627	0.183064	0.305297	-1.71171
ENSMUST00000170429.8	ENSMUSG00000027894	Slc6a17	solute carrier family 6 (neurotransmitter transporter), member 17 [Source:MGI Symbol;Acc:MGI:2442535]	processed_transcript	ENSMUST00000170429.8	0.00489879	0.237492	0.867166	-0.867166	1.36739	0.353211	0.258312	-1.95282
ENSMUST00000112331.9	ENSMUSG00000021870	Slmap	sarcolemma associated protein [Source:MGI Symbol;Acc:MGI:1933549]	protein_coding	ENSMUST00000112331.9	0.00444604	0.237492	-0.818019	0.818019	2.40211	3.78887	1.57731	0.657468
ENSMUST00000003971.10	ENSMUSG00000003872	Lin7b	lin-7 homolog B (C. elegans) [Source:MGI Symbol;Acc:MGI:1330858]	protein_coding	ENSMUST00000003971.10	0.00484636	0.237492	-0.642437	0.642437	16.6002	21.7426	1.30978	0.389321
ENSMUST00000117061.8	ENSMUSG00000018398	Septin8	septin 8 [Source:MGI Symbol;Acc:MGI:894310]	protein_coding	ENSMUST00000117061.8	0.0046164	0.237492	0.683488	-0.683488	13.4527	4.85994	0.361262	-1.46888
ENSMUST00000208754.2	ENSMUSG00000035285	Nat14	N-acetyltransferase 14 [Source:MGI Symbol;Acc:MGI:3039561]	protein_coding	ENSMUST00000208754.2	0.00456555	0.237492	-0.959204	0.959204	1.58341	2.71631	1.71549	0.778618
ENSMUST00000154076.2	ENSMUSG00000032396	Dis3l	DIS3 like exosome 3'-5' exoribonuclease [Source:MGI Symbol;Acc:MGI:2143272]	protein_coding	ENSMUST00000154076.2	0.00458883	0.237492	0.931843	-0.931843	3.50492	0.870468	0.248356	-2.00952
ENSMUST00000205003.2	ENSMUSG00000030123	Plxnd1	plexin D1 [Source:MGI Symbol;Acc:MGI:2154244]	retained_intron	ENSMUST00000205003.2	0.0048201	0.237492	1.81323	-1.81323	3.58289	0.447521	0.124905	-3.0011
ENSMUST00000036092.10	ENSMUSG00000038319	Kcnh2	potassium voltage-gated channel, subfamily H (eag-related), member 2 [Source:MGI Symbol;Acc:MGI:1341722]	protein_coding	ENSMUST00000036092.10	0.0044407	0.237492	-1.00811	1.00811	15.567	28.59	1.83658	0.877022
ENSMUST00000147694.2	ENSMUSG00000048895	Cdk5r1	cyclin-dependent kinase 5, regulatory subunit 1 (p35) [Source:MGI Symbol;Acc:MGI:101764]	protein_coding	ENSMUST00000147694.2	0.00452116	0.237492	-0.796514	0.796514	9.33433	13.8334	1.48199	0.567535
ENSMUST00000131803.2	ENSMUSG00000041870	Ankrd13a	ankyrin repeat domain 13a [Source:MGI Symbol;Acc:MGI:1915670]	processed_transcript	ENSMUST00000131803.2	0.00483401	0.237492	-3.9752	3.9752	0.0104494	0.318155	30.4472	4.92824
ENSMUST00000206589.2	ENSMUSG00000025153	Fasn	fatty acid synthase [Source:MGI Symbol;Acc:MGI:95485]	protein_coding	ENSMUST00000206589.2	0.00466532	0.237492	-0.724079	0.724079	27.657	37.3901	1.35192	0.435013
ENSMUST00000217103.2	ENSMUSG00000086228	Ubap1l	ubiquitin-associated protein 1-like [Source:MGI Symbol;Acc:MGI:2685360]	processed_transcript	ENSMUST00000217103.2	0.0047048	0.237492	1.18096	-1.18096	2.47879	0.569244	0.229645	-2.12252
ENSMUST00000126024.2	ENSMUSG00000020926	Adam11	a disintegrin and metallopeptidase domain 11 [Source:MGI Symbol;Acc:MGI:1098667]	processed_transcript	ENSMUST00000126024.2	0.00443469	0.237492	1.74768	-1.74768	2.33128	0.380943	0.163405	-2.61348
ENSMUST00000162943.9	ENSMUSG00000009291	Pttg1ip	pituitary tumor-transforming 1 interacting protein [Source:MGI Symbol;Acc:MGI:2652132]	protein_coding	ENSMUST00000162943.9	0.004483	0.237492	1.20857	-1.20857	2.78113	0.495852	0.178291	-2.48769
ENSMUST00000126122.2	ENSMUSG00000086134	Gm16159	predicted gene 16159 [Source:MGI Symbol;Acc:MGI:3801949]	lncRNA	ENSMUST00000126122.2	0.00484715	0.237492	2.15611	-2.15611	0.935069	0.0781226	0.0835474	-3.58126
ENSMUST00000239214.2	ENSMUSG00000060961	Slc4a4	solute carrier family 4 (anion exchanger), member 4 [Source:MGI Symbol;Acc:MGI:1927555]	protein_coding	ENSMUST00000239214.2	0.00464156	0.237492	0.992788	-0.992788	3.27088	0.841679	0.257325	-1.95833
ENSMUST00000149146.2	ENSMUSG00000028876	Epha10	Eph receptor A10 [Source:MGI Symbol;Acc:MGI:3586824]	protein_coding	ENSMUST00000149146.2	0.00483325	0.237492	-1.36879	1.36879	2.13356	5.75354	2.69668	1.43119
ENSMUST00000155910.3	ENSMUSG00000002265	Peg3	paternally expressed 3 [Source:MGI Symbol;Acc:MGI:104748]	retained_intron	ENSMUST00000155910.3	0.00486134	0.237492	0.870574	-0.870574	5.15285	1.49076	0.289308	-1.78932
ENSMUST00000151320.2	ENSMUSG00000027668	Mfn1	mitofusin 1 [Source:MGI Symbol;Acc:MGI:1914664]	protein_coding	ENSMUST00000151320.2	0.00458804	0.237492	0.94141	-0.94141	1.04824	0.253415	0.241753	-2.04839
ENSMUST00000236083.2	ENSMUSG00000118157	Gm9902	predicted gene 9902 [Source:MGI Symbol;Acc:MGI:3642122]	lncRNA	ENSMUST00000236083.2	0.00448183	0.237492	1.3245	-1.3245	0.334315	0.051044	0.152682	-2.7114
ENSMUST00000059428.7	ENSMUSG00000045790	Ccdc149	coiled-coil domain containing 149 [Source:MGI Symbol;Acc:MGI:2685293]	protein_coding	ENSMUST00000059428.7	0.00477714	0.237492	-0.531905	0.531905	12.6925	14.3405	1.12984	0.176116
ENSMUST00000195247.6	ENSMUSG00000058407	Txndc9	thioredoxin domain containing 9 [Source:MGI Symbol;Acc:MGI:2138153]	protein_coding	ENSMUST00000195247.6	0.00473399	0.237492	-0.655125	0.655125	3.91576	4.64075	1.18515	0.245067
ENSMUST00000234715.2	ENSMUSG00000024299	Adamts10	a disintegrin-like and metallopeptidase (reprolysin type) with thrombospondin type 1 motif, 10 [Source:MGI Symbol;Acc:MGI:2449112]	protein_coding	ENSMUST00000234715.2	0.00486293	0.237492	1.30195	-1.30195	1.48407	0.269704	0.181732	-2.46011
ENSMUST00000004560.12	ENSMUSG00000004446	Bid	BH3 interacting domain death agonist [Source:MGI Symbol;Acc:MGI:108093]	protein_coding	ENSMUST00000004560.12	0.00445398	0.237492	-1.77722	1.77722	1.69626	7.5884	4.4736	2.16144
ENSMUST00000204248.2	ENSMUSG00000051586	Mical3	microtubule associated monooxygenase, calponin and LIM domain containing 3 [Source:MGI Symbol;Acc:MGI:2442733]	protein_coding	ENSMUST00000204248.2	0.00449731	0.237492	-0.732457	0.732457	2.77576	3.74135	1.34787	0.430678
ENSMUST00000159324.8	ENSMUSG00000089706	B230216N24Rik	RIKEN cDNA B230216N24 gene [Source:MGI Symbol;Acc:MGI:1925853]	lncRNA	ENSMUST00000159324.8	0.00475452	0.237492	-3.81516	3.81516	0.0379179	1.32183	34.8604	5.12352
ENSMUST00000192427.2	ENSMUSG00000102343	Gm37381	predicted gene, 37381 [Source:MGI Symbol;Acc:MGI:5610609]	lncRNA	ENSMUST00000192427.2	0.0047131	0.237492	0.733515	-0.733515	4.08148	1.19365	0.292455	-1.77371
ENSMUST00000198582.5	ENSMUSG00000105402	Gm3716	predicted gene 3716 [Source:MGI Symbol;Acc:MGI:3781892]	lncRNA	ENSMUST00000198582.5	0.00479216	0.237492	-1.43485	1.43485	0.0539991	0.196926	3.64684	1.86665
ENSMUST00000187407.7	ENSMUSG00000026393	Nek7	NIMA (never in mitosis gene a)-related expressed kinase 7 [Source:MGI Symbol;Acc:MGI:1890645]	protein_coding	ENSMUST00000187407.7	0.00489811	0.237492	-0.786462	0.786462	4.743	6.70582	1.41384	0.499614
ENSMUST00000113552.9	ENSMUSG00000075415	Fnbp1	formin binding protein 1 [Source:MGI Symbol;Acc:MGI:109606]	protein_coding	ENSMUST00000113552.9	0.00487954	0.237492	1.18446	-1.18446	4.85686	1.05356	0.216922	-2.20475
ENSMUST00000149551.2	ENSMUSG00000034563	Ccpg1	cell cycle progression 1 [Source:MGI Symbol;Acc:MGI:1196419]	retained_intron	ENSMUST00000149551.2	0.00453107	0.237492	0.906226	-0.906226	4.11	1.05905	0.257676	-1.95637
ENSMUST00000108022.8	ENSMUSG00000072582	Ptrh2	peptidyl-tRNA hydrolase 2 [Source:MGI Symbol;Acc:MGI:2444848]	protein_coding	ENSMUST00000108022.8	0.00491691	0.237492	-0.528208	0.528208	5.14001	5.66644	1.10242	0.14067
ENSMUST00000124973.9	ENSMUSG00000006005	Tpr	translocated promoter region, nuclear basket protein [Source:MGI Symbol;Acc:MGI:1922066]	protein_coding	ENSMUST00000124973.9	0.00468164	0.237492	-0.479456	0.479456	13.8031	13.9515	1.01075	0.0154306
ENSMUST00000110374.2	ENSMUSG00000027367	Stard7	START domain containing 7 [Source:MGI Symbol;Acc:MGI:2139090]	protein_coding	ENSMUST00000110374.2	0.00490205	0.237492	0.864845	-0.864845	1.54029	0.401964	0.260967	-1.93806
ENSMUST00000020920.10	ENSMUSG00000020599	Rgs9	regulator of G-protein signaling 9 [Source:MGI Symbol;Acc:MGI:1338824]	protein_coding	ENSMUST00000020920.10	0.00452322	0.237492	-0.975767	0.975767	1.21768	2.30507	1.89301	0.920678
ENSMUST00000206060.2	ENSMUSG00000108351	Gm36736	predicted gene, 36736 [Source:MGI Symbol;Acc:MGI:5595895]	lncRNA	ENSMUST00000206060.2	0.0045771	0.237492	-3.01594	3.01594	0.0529585	0.8535	16.1164	4.01046
ENSMUST00000106052.2	ENSMUSG00000060314	Zfp941	zinc finger protein 941 [Source:MGI Symbol;Acc:MGI:3039601]	protein_coding	ENSMUST00000106052.2	0.00444329	0.237492	-0.528067	0.528067	5.17921	5.8864	1.13654	0.184654
ENSMUST00000041466.14	ENSMUSG00000034173	Zbed5	zinc finger, BED type containing 5 [Source:MGI Symbol;Acc:MGI:1919220]	protein_coding	ENSMUST00000041466.14	0.00466961	0.237492	-1.02564	1.02564	0.996483	1.85443	1.86097	0.896056
ENSMUST00000238695.2	ENSMUSG00000018451	6330403K07Rik	RIKEN cDNA 6330403K07 gene [Source:MGI Symbol;Acc:MGI:1918001]	protein_coding	ENSMUST00000238695.2	0.00466041	0.237492	-1.43351	1.43351	0.748768	1.94511	2.59775	1.37726
ENSMUST00000006128.7	ENSMUSG00000005973	Rcn1	reticulocalbin 1 [Source:MGI Symbol;Acc:MGI:104559]	protein_coding	ENSMUST00000006128.7	0.00480698	0.237492	-0.981059	0.981059	4.92856	8.93316	1.81253	0.858004
ENSMUST00000144413.2	ENSMUSG00000015094	Npdc1	neural proliferation, differentiation and control 1 [Source:MGI Symbol;Acc:MGI:1099802]	processed_transcript	ENSMUST00000144413.2	0.00470074	0.237492	0.651807	-0.651807	9.43309	3.08775	0.327332	-1.61118
ENSMUST00000187382.2	ENSMUSG00000037428	Vgf	VGF nerve growth factor inducible [Source:MGI Symbol;Acc:MGI:1343180]	protein_coding	ENSMUST00000187382.2	0.00478872	0.237492	-1.89564	1.89564	1.13207	6.01023	5.30906	2.40846
ENSMUST00000031726.15	ENSMUSG00000029713	Gnb2	guanine nucleotide binding protein (G protein), beta 2 [Source:MGI Symbol;Acc:MGI:95784]	protein_coding	ENSMUST00000031726.15	0.0044891	0.237492	-0.469467	0.469467	20.1277	20.4009	1.01357	0.0194525
ENSMUST00000150242.2	ENSMUSG00000038860	Garnl3	GTPase activating RANGAP domain-like 3 [Source:MGI Symbol;Acc:MGI:2139309]	retained_intron	ENSMUST00000150242.2	0.00476742	0.237492	1.40073	-1.40073	0.91678	0.181953	0.198469	-2.33301
ENSMUST00000208926.2	ENSMUSG00000048834	Vstm2a	V-set and transmembrane domain containing 2A [Source:MGI Symbol;Acc:MGI:2384826]	protein_coding	ENSMUST00000208926.2	0.004919	0.237492	-1.89806	1.89806	2.98328	11.4132	3.82573	1.93574
ENSMUST00000037502.7	ENSMUSG00000038893	Fam117a	family with sequence similarity 117, member A [Source:MGI Symbol;Acc:MGI:2144564]	protein_coding	ENSMUST00000037502.7	0.00482536	0.237492	0.990455	-0.990455	20.9592	5.99727	0.28614	-1.80521
ENSMUST00000143453.2	ENSMUSG00000086822	5330413P13Rik	RIKEN cDNA 5330413P13 gene [Source:MGI Symbol;Acc:MGI:3041161]	lncRNA	ENSMUST00000143453.2	0.00477343	0.237492	-1.94999	1.94999	0.0512886	0.318956	6.21885	2.63665
ENSMUST00000133907.3	ENSMUSG00000001441	Npepps	aminopeptidase puromycin sensitive [Source:MGI Symbol;Acc:MGI:1101358]	retained_intron	ENSMUST00000133907.3	0.00491745	0.237492	1.03058	-1.03058	1.88871	0.411461	0.217853	-2.19857
ENSMUST00000141025.2	ENSMUSG00000039943	Plcb4	phospholipase C, beta 4 [Source:MGI Symbol;Acc:MGI:107464]	processed_transcript	ENSMUST00000141025.2	0.0047316	0.237492	1.9997	-1.9997	1.71978	0.1466	0.0852436	-3.55226
ENSMUST00000154946.2	ENSMUSG00000085908	Gm14209	predicted gene 14209 [Source:MGI Symbol;Acc:MGI:3649779]	lncRNA	ENSMUST00000154946.2	0.00488157	0.237492	2.01351	-2.01351	2.16026	0.276691	0.128082	-2.96486
ENSMUST00000135974.2	ENSMUSG00000037110	Ralgapa2	Ral GTPase activating protein, alpha subunit 2 (catalytic) [Source:MGI Symbol;Acc:MGI:3036245]	retained_intron	ENSMUST00000135974.2	0.00484501	0.237492	1.1237	-1.1237	0.232347	0.0466514	0.200784	-2.31629
ENSMUST00000059102.13	ENSMUSG00000026839	Upp2	uridine phosphorylase 2 [Source:MGI Symbol;Acc:MGI:1923904]	protein_coding	ENSMUST00000059102.13	0.00481151	0.237492	-1.10746	1.10746	0.409557	0.79243	1.93485	0.952218
ENSMUST00000236917.2	ENSMUSG00000024902	Mrpl11	mitochondrial ribosomal protein L11 [Source:MGI Symbol;Acc:MGI:2137215]	protein_coding	ENSMUST00000236917.2	0.00505348	0.237683	-0.58054	0.58054	19.3972	23.8337	1.22872	0.297155
ENSMUST00000047954.15	ENSMUSG00000024302	Dtna	dystrobrevin alpha [Source:MGI Symbol;Acc:MGI:106039]	protein_coding	ENSMUST00000047954.15	0.00503288	0.237683	0.684779	-0.684779	3.85921	1.26032	0.326574	-1.61452
ENSMUST00000121772.2	ENSMUSG00000081471	Gm14735	predicted gene 14735 [Source:MGI Symbol;Acc:MGI:3705690]	processed_pseudogene	ENSMUST00000121772.2	0.00499149	0.237683	1.20791	-1.20791	0.276832	0.0488028	0.17629	-2.50398
ENSMUST00000180353.2	ENSMUSG00000096014	Sox1	SRY (sex determining region Y)-box 1 [Source:MGI Symbol;Acc:MGI:98357]	protein_coding	ENSMUST00000180353.2	0.0049917	0.237683	-0.567881	0.567881	8.98851	10.0951	1.12311	0.167496
ENSMUST00000123640.2	ENSMUSG00000000409	Lck	lymphocyte protein tyrosine kinase [Source:MGI Symbol;Acc:MGI:96756]	retained_intron	ENSMUST00000123640.2	0.00496218	0.237683	-2.70578	2.70578	0.12379	1.1214	9.05887	3.17933
ENSMUST00000035824.11	ENSMUSG00000038042	Ptpdc1	protein tyrosine phosphatase domain containing 1 [Source:MGI Symbol;Acc:MGI:2145430]	protein_coding	ENSMUST00000035824.11	0.00501194	0.237683	-0.488642	0.488642	6.29818	6.62728	1.05225	0.0734822
ENSMUST00000177371.8	ENSMUSG00000022377	Asap1	ArfGAP with SH3 domain, ankyrin repeat and PH domain1 [Source:MGI Symbol;Acc:MGI:1342335]	protein_coding	ENSMUST00000177371.8	0.00495722	0.237683	-0.526605	0.526605	8.92826	9.77348	1.09467	0.130493
ENSMUST00000236453.2	ENSMUSG00000025092	Hspa12a	heat shock protein 12A [Source:MGI Symbol;Acc:MGI:1920692]	retained_intron	ENSMUST00000236453.2	0.00501066	0.237683	1.55109	-1.55109	1.12379	0.174978	0.155704	-2.68312
ENSMUST00000211785.2	ENSMUSG00000109006	B230209E15Rik	RIKEN cDNA B230209E15 gene [Source:MGI Symbol;Acc:MGI:2442668]	lncRNA	ENSMUST00000211785.2	0.00495612	0.237683	-1.00477	1.00477	1.76497	3.04708	1.72642	0.78778
ENSMUST00000131776.8	ENSMUSG00000028610	Dmrtb1	DMRT-like family B with proline-rich C-terminal, 1 [Source:MGI Symbol;Acc:MGI:1927125]	protein_coding	ENSMUST00000131776.8	0.00504775	0.237683	-4.28347	4.28347	0.0475675	1.13378	23.8351	4.57502
ENSMUST00000108405.2	ENSMUSG00000061702	Tmem91	transmembrane protein 91 [Source:MGI Symbol;Acc:MGI:2443589]	protein_coding	ENSMUST00000108405.2	0.00504385	0.237683	-1.94834	1.94834	0.990053	4.02404	4.06447	2.02307
ENSMUST00000192168.2	ENSMUSG00000103092	Pcdha5	protocadherin alpha 5 [Source:MGI Symbol;Acc:MGI:1298371]	protein_coding	ENSMUST00000192168.2	0.00503891	0.237683	-0.580978	0.580978	3.14616	3.75774	1.19439	0.256273
ENSMUST00000209913.2	ENSMUSG00000038365	Fbxo25	F-box protein 25 [Source:MGI Symbol;Acc:MGI:1914072]	protein_coding	ENSMUST00000209913.2	0.00496815	0.237683	-0.668002	0.668002	13.2794	17.2531	1.29924	0.377663
ENSMUST00000209718.2	ENSMUSG00000110218	Tincr	TINCR ubiquitin domain containing [Source:MGI Symbol;Acc:MGI:5012404]	protein_coding	ENSMUST00000209718.2	0.00497829	0.237683	0.775074	-0.775074	3.35917	1.01585	0.302411	-1.72542
ENSMUST00000223747.2	ENSMUSG00000033730	Egr3	early growth response 3 [Source:MGI Symbol;Acc:MGI:1306780]	retained_intron	ENSMUST00000223747.2	0.00493934	0.237683	-3.34842	3.34842	0.106435	2.97801	27.9797	4.80631
ENSMUST00000221875.2	ENSMUSG00000021218	Gdi2	guanosine diphosphate (GDP) dissociation inhibitor 2 [Source:MGI Symbol;Acc:MGI:99845]	processed_transcript	ENSMUST00000221875.2	0.0049942	0.237683	0.727912	-0.727912	3.84856	1.20874	0.314075	-1.67082
ENSMUST00000232205.2	ENSMUSG00000022883	Robo1	roundabout guidance receptor 1 [Source:MGI Symbol;Acc:MGI:1274781]	protein_coding	ENSMUST00000232205.2	0.00504368	0.237683	-0.830665	0.830665	2.95945	4.58174	1.54817	0.630565
ENSMUST00000203425.2	ENSMUSG00000025757	Hspa4l	heat shock protein 4 like [Source:MGI Symbol;Acc:MGI:107422]	retained_intron	ENSMUST00000203425.2	0.00495998	0.237683	2.85377	-2.85377	1.1146	0.0511515	0.0458921	-4.44561
ENSMUST00000139412.2	ENSMUSG00000028559	Osbpl9	oxysterol binding protein-like 9 [Source:MGI Symbol;Acc:MGI:1923784]	processed_transcript	ENSMUST00000139412.2	0.0050222	0.237683	0.731231	-0.731231	6.28268	2.03172	0.323384	-1.62868
ENSMUST00000228009.2	ENSMUSG00000022099	Dmtn	dematin actin binding protein [Source:MGI Symbol;Acc:MGI:99670]	protein_coding	ENSMUST00000228009.2	0.00499033	0.237683	-0.984569	0.984569	8.16587	14.4837	1.77369	0.826753
ENSMUST00000185281.7	ENSMUSG00000050334	C130071C03Rik	RIKEN cDNA C130071C03 gene [Source:MGI Symbol;Acc:MGI:2443574]	lncRNA	ENSMUST00000185281.7	0.00503418	0.237683	3.09971	-3.09971	1.58778	0.0656137	0.0413241	-4.59687
ENSMUST00000170572.2	ENSMUSG00000036972	Zic4	zinc finger protein of the cerebellum 4 [Source:MGI Symbol;Acc:MGI:107201]	retained_intron	ENSMUST00000170572.2	0.00505081	0.237683	1.34775	-1.34775	1.20446	0.265481	0.220416	-2.1817
ENSMUST00000162789.9	ENSMUSG00000021124	Vti1b	vesicle transport through interaction with t-SNAREs 1B [Source:MGI Symbol;Acc:MGI:1855688]	nonsense_mediated_decay	ENSMUST00000162789.9	0.00504168	0.237683	-0.569893	0.569893	11.1942	12.3399	1.10235	0.140588
ENSMUST00000167656.2	ENSMUSG00000024639	Gnaq	guanine nucleotide binding protein, alpha q polypeptide [Source:MGI Symbol;Acc:MGI:95776]	processed_transcript	ENSMUST00000167656.2	0.00505119	0.237683	0.974064	-0.974064	5.67594	1.24414	0.219196	-2.18971
ENSMUST00000114280.8	ENSMUSG00000029101	Rgs12	regulator of G-protein signaling 12 [Source:MGI Symbol;Acc:MGI:1918979]	protein_coding	ENSMUST00000114280.8	0.00496232	0.237683	-1.4882	1.4882	0.492863	1.47564	2.994	1.58208
ENSMUST00000238473.2	ENSMUSG00000097451	Rian	RNA imprinted and accumulated in nucleus [Source:MGI Symbol;Acc:MGI:1922995]	lncRNA	ENSMUST00000238473.2	0.00503633	0.237683	-0.554443	0.554443	35.6796	38.6131	1.08222	0.113989
ENSMUST00000120988.2	ENSMUSG00000028165	Cisd2	CDGSH iron sulfur domain 2 [Source:MGI Symbol;Acc:MGI:1914256]	protein_coding	ENSMUST00000120988.2	0.00501498	0.237683	0.762515	-0.762515	1.76623	0.511148	0.2894	-1.78886
ENSMUST00000030651.9	ENSMUSG00000028843	Sh3bgrl3	SH3 domain binding glutamic acid-rich protein-like 3 [Source:MGI Symbol;Acc:MGI:1920973]	protein_coding	ENSMUST00000030651.9	0.00501665	0.237683	-0.491014	0.491014	66.3577	72.1431	1.08718	0.120597
ENSMUST00000160177.3	ENSMUSG00000090069	E430024P14Rik	RIKEN cDNA E430024P14 gene [Source:MGI Symbol;Acc:MGI:2445079]	lncRNA	ENSMUST00000160177.3	0.00498711	0.237683	-1.56726	1.56726	0.403207	1.41168	3.50113	1.80782
ENSMUST00000225133.2	ENSMUSG00000021557	Agtpbp1	ATP/GTP binding protein 1 [Source:MGI Symbol;Acc:MGI:2159437]	retained_intron	ENSMUST00000225133.2	0.00495143	0.237683	1.67092	-1.67092	0.338828	0.0466767	0.137759	-2.85978
ENSMUST00000193258.6	ENSMUSG00000006673	Qrich1	glutamine-rich 1 [Source:MGI Symbol;Acc:MGI:1916482]	protein_coding	ENSMUST00000193258.6	0.00502222	0.237683	1.14002	-1.14002	0.92992	0.201928	0.217146	-2.20327
ENSMUST00000026408.7	ENSMUSG00000025352	Gdf11	growth differentiation factor 11 [Source:MGI Symbol;Acc:MGI:1338027]	protein_coding	ENSMUST00000026408.7	0.00497303	0.237683	-0.593204	0.593204	11.8371	13.6376	1.15211	0.204274
ENSMUST00000077389.8	ENSMUSG00000057036	Gm7536	predicted gene 7536 [Source:MGI Symbol;Acc:MGI:3645137]	processed_pseudogene	ENSMUST00000077389.8	0.00493272	0.237683	-0.621505	0.621505	240.41	271.148	1.12786	0.173582
ENSMUST00000163024.8	ENSMUSG00000030226	Lmo3	LIM domain only 3 [Source:MGI Symbol;Acc:MGI:102810]	protein_coding	ENSMUST00000163024.8	0.00493002	0.237683	-2.70602	2.70602	0.691211	11.2792	16.318	4.0284
ENSMUST00000105032.4	ENSMUSG00000078235	Fam43b	family with sequence similarity 43, member B [Source:MGI Symbol;Acc:MGI:3651622]	protein_coding	ENSMUST00000105032.4	0.00496905	0.237683	-0.966415	0.966415	5.52965	9.67772	1.75015	0.80748
ENSMUST00000090678.11	ENSMUSG00000068798	Rap1a	RAS-related protein 1a [Source:MGI Symbol;Acc:MGI:97852]	protein_coding	ENSMUST00000090678.11	0.00494217	0.237683	-0.457509	0.457509	24.7131	24.988	1.01112	0.0159607
ENSMUST00000195751.2	ENSMUSG00000037730	Mynn	myoneurin [Source:MGI Symbol;Acc:MGI:1931415]	nonsense_mediated_decay	ENSMUST00000195751.2	0.00503658	0.237683	0.619168	-0.619168	4.24611	1.40119	0.329994	-1.59949
ENSMUST00000239104.2	ENSMUSG00000002265	Peg3	paternally expressed 3 [Source:MGI Symbol;Acc:MGI:104748]	protein_coding	ENSMUST00000239104.2	0.00502339	0.237683	0.971981	-0.971981	4.14726	1.02094	0.246171	-2.02227
ENSMUST00000002848.10	ENSMUSG00000002771	Grin2d	glutamate receptor, ionotropic, NMDA2D (epsilon 4) [Source:MGI Symbol;Acc:MGI:95823]	protein_coding	ENSMUST00000002848.10	0.00505066	0.237683	-0.774453	0.774453	3.656	4.97523	1.36084	0.444497
ENSMUST00000211392.2	ENSMUSG00000070822	Zscan18	zinc finger and SCAN domain containing 18 [Source:MGI Symbol;Acc:MGI:3643810]	protein_coding	ENSMUST00000211392.2	0.00499087	0.237683	-0.66553	0.66553	2.96423	3.67212	1.23881	0.308959
ENSMUST00000044031.4	ENSMUSG00000032864	Rag2	recombination activating gene 2 [Source:MGI Symbol;Acc:MGI:97849]	protein_coding	ENSMUST00000044031.4	0.00503679	0.237683	0.945432	-0.945432	0.424008	0.102458	0.241642	-2.04906
ENSMUST00000106621.4	ENSMUSG00000041623	D11Wsu47e	DNA segment, Chr 11, Wayne State University 47, expressed [Source:MGI Symbol;Acc:MGI:106356]	protein_coding	ENSMUST00000106621.4	0.00498172	0.237683	-0.920167	0.920167	0.763595	1.31995	1.72861	0.789609
ENSMUST00000109681.8	ENSMUSG00000050830	Vwc2	von Willebrand factor C domain containing 2 [Source:MGI Symbol;Acc:MGI:2442987]	protein_coding	ENSMUST00000109681.8	0.00493545	0.237683	-1.06515	1.06515	0.611548	1.11413	1.82182	0.865384
ENSMUST00000030274.7	ENSMUSG00000028545	Bend5	BEN domain containing 5 [Source:MGI Symbol;Acc:MGI:1914871]	protein_coding	ENSMUST00000030274.7	0.00506446	0.237772	-0.885282	0.885282	0.788506	1.22229	1.55013	0.632389
ENSMUST00000204004.2	ENSMUSG00000009112	Bcl2l13	BCL2-like 13 (apoptosis facilitator) [Source:MGI Symbol;Acc:MGI:2136959]	retained_intron	ENSMUST00000204004.2	0.00506369	0.237772	-0.681535	0.681535	1.13938	1.50414	1.32014	0.400686
ENSMUST00000128999.8	ENSMUSG00000074607	Tox2	TOX high mobility group box family member 2 [Source:MGI Symbol;Acc:MGI:3611233]	protein_coding	ENSMUST00000128999.8	0.00506304	0.237772	-1.24405	1.24405	0.943425	2.27167	2.4079	1.26777
ENSMUST00000119880.3	ENSMUSG00000082277	Gm15807	predicted gene 15807 [Source:MGI Symbol;Acc:MGI:3802044]	processed_pseudogene	ENSMUST00000119880.3	0.00508044	0.238236	0.774319	-0.774319	2.9892	0.928169	0.310508	-1.6873
ENSMUST00000163625.2	ENSMUSG00000028782	Adgrb2	adhesion G protein-coupled receptor B2 [Source:MGI Symbol;Acc:MGI:2451244]	retained_intron	ENSMUST00000163625.2	0.00507966	0.238236	-1.51539	1.51539	0.386304	1.05102	2.7207	1.44398
ENSMUST00000236919.2	ENSMUSG00000074291	Vmn1r168	vomeronasal 1 receptor 168 [Source:MGI Symbol;Acc:MGI:3704286]	processed_transcript	ENSMUST00000236919.2	0.00508411	0.238265	0.789214	-0.789214	0.505557	0.138469	0.273893	-1.86832
ENSMUST00000159953.2	ENSMUSG00000089663	Gm15651	predicted gene 15651 [Source:MGI Symbol;Acc:MGI:3783095]	lncRNA	ENSMUST00000159953.2	0.005098	0.238631	0.92771	-0.92771	0.466477	0.113874	0.244115	-2.03437
ENSMUST00000199537.5	ENSMUSG00000029420	Rimbp2	RIMS binding protein 2 [Source:MGI Symbol;Acc:MGI:2443235]	protein_coding	ENSMUST00000199537.5	0.00509751	0.238631	-2.69177	2.69177	0.284115	3.35379	11.8044	3.56125
ENSMUST00000235412.2	ENSMUSG00000013662	Atad1	ATPase family, AAA domain containing 1 [Source:MGI Symbol;Acc:MGI:1915229]	protein_coding	ENSMUST00000235412.2	0.00510888	0.238777	-0.44057	0.44057	17.3048	17.1466	0.990858	-0.0132493
ENSMUST00000096259.6	ENSMUSG00000071658	Gng3	guanine nucleotide binding protein (G protein), gamma 3 [Source:MGI Symbol;Acc:MGI:102704]	protein_coding	ENSMUST00000096259.6	0.00511074	0.238777	-0.45304	0.45304	73.765	77.9958	1.05736	0.0804602
ENSMUST00000221311.2	ENSMUSG00000029878	Dbpht2	DNA binding protein with his-thr domain [Source:MGI Symbol;Acc:MGI:2679513]	lncRNA	ENSMUST00000221311.2	0.00511333	0.238777	-2.58547	2.58547	0.339457	4.19699	12.3638	3.62806
ENSMUST00000075637.11	ENSMUSG00000038764	Ptpn3	protein tyrosine phosphatase, non-receptor type 3 [Source:MGI Symbol;Acc:MGI:105307]	protein_coding	ENSMUST00000075637.11	0.00511008	0.238777	-0.522678	0.522678	4.94706	5.44348	1.10035	0.137958
ENSMUST00000064775.8	ENSMUSG00000024256	Adcyap1	adenylate cyclase activating polypeptide 1 [Source:MGI Symbol;Acc:MGI:105094]	protein_coding	ENSMUST00000064775.8	0.00514296	0.23879	-1.33023	1.33023	1.75715	4.34253	2.47135	1.3053
ENSMUST00000190196.5	ENSMUSG00000073600	Prob1	proline rich basic protein 1 [Source:MGI Symbol;Acc:MGI:2686460]	protein_coding	ENSMUST00000190196.5	0.00513845	0.23879	-0.59044	0.59044	2.01408	2.38723	1.18527	0.245218
ENSMUST00000203459.3	ENSMUSG00000029629	Phf14	PHD finger protein 14 [Source:MGI Symbol;Acc:MGI:1923539]	nonsense_mediated_decay	ENSMUST00000203459.3	0.00514204	0.23879	-0.915122	0.915122	1.80038	2.85909	1.58804	0.66725
ENSMUST00000001566.10	ENSMUSG00000001525	Tubb5	tubulin, beta 5 class I [Source:MGI Symbol;Acc:MGI:107812]	protein_coding	ENSMUST00000001566.10	0.00512498	0.23879	-0.586856	0.586856	120.07	140.927	1.17371	0.231071
ENSMUST00000142101.8	ENSMUSG00000024807	Syvn1	synovial apoptosis inhibitor 1, synoviolin [Source:MGI Symbol;Acc:MGI:1921376]	retained_intron	ENSMUST00000142101.8	0.00513199	0.23879	0.905156	-0.905156	0.618126	0.170633	0.276048	-1.85701
ENSMUST00000172951.2	ENSMUSG00000056755	Grm7	glutamate receptor, metabotropic 7 [Source:MGI Symbol;Acc:MGI:1351344]	protein_coding	ENSMUST00000172951.2	0.0051452	0.23879	-0.917712	0.917712	4.67613	7.95098	1.70033	0.765818
ENSMUST00000074669.10	ENSMUSG00000020358	Hnrnpab	heterogeneous nuclear ribonucleoprotein A/B [Source:MGI Symbol;Acc:MGI:1330294]	protein_coding	ENSMUST00000074669.10	0.00513451	0.23879	-0.451566	0.451566	39.8682	40.7443	1.02197	0.0313592
ENSMUST00000040599.15	ENSMUSG00000009418	Nav1	neuron navigator 1 [Source:MGI Symbol;Acc:MGI:2183683]	protein_coding	ENSMUST00000040599.15	0.00514714	0.23879	-0.813024	0.813024	3.76589	5.52044	1.46591	0.551792
ENSMUST00000207117.2	ENSMUSG00000040177	2310057M21Rik	RIKEN cDNA 2310057M21 gene [Source:MGI Symbol;Acc:MGI:1915527]	retained_intron	ENSMUST00000207117.2	0.00513365	0.23879	1.03157	-1.03157	0.27636	0.0620126	0.22439	-2.15592
ENSMUST00000147338.2	ENSMUSG00000039205	Ciz1	CDKN1A interacting zinc finger protein 1 [Source:MGI Symbol;Acc:MGI:1920234]	retained_intron	ENSMUST00000147338.2	0.00512931	0.23879	1.30029	-1.30029	0.80978	0.134841	0.166516	-2.58627
ENSMUST00000142770.2	ENSMUSG00000031960	Aars	alanyl-tRNA synthetase [Source:MGI Symbol;Acc:MGI:2384560]	retained_intron	ENSMUST00000142770.2	0.0051552	0.238931	0.820191	-0.820191	0.349307	0.0943187	0.270016	-1.88888
ENSMUST00000045847.15	ENSMUSG00000040857	Erf	Ets2 repressor factor [Source:MGI Symbol;Acc:MGI:109637]	protein_coding	ENSMUST00000045847.15	0.00515895	0.238931	-1.16768	1.16768	4.64735	10.2205	2.1992	1.13698
ENSMUST00000135398.2	ENSMUSG00000020431	Adcy1	adenylate cyclase 1 [Source:MGI Symbol;Acc:MGI:99677]	processed_transcript	ENSMUST00000135398.2	0.00515934	0.238931	2.63942	-2.63942	0.957682	0.0582608	0.0608353	-4.03895
ENSMUST00000131168.8	ENSMUSG00000029033	Acap3	ArfGAP with coiled-coil, ankyrin repeat and PH domains 3 [Source:MGI Symbol;Acc:MGI:2153589]	processed_transcript	ENSMUST00000131168.8	0.00516622	0.239109	0.77892	-0.77892	7.57636	2.31146	0.305088	-1.7127
ENSMUST00000149704.2	ENSMUSG00000034064	Poglut1	protein O-glucosyltransferase 1 [Source:MGI Symbol;Acc:MGI:2444232]	retained_intron	ENSMUST00000149704.2	0.00526738	0.23964	0.863425	-0.863425	2.57512	0.720733	0.279884	-1.8371
ENSMUST00000051857.5	ENSMUSG00000045440	Insm2	insulinoma-associated 2 [Source:MGI Symbol;Acc:MGI:1930787]	protein_coding	ENSMUST00000051857.5	0.00525255	0.23964	-1.94565	1.94565	0.0331792	0.163583	4.93029	2.30167
ENSMUST00000222375.2	ENSMUSG00000021282	Eif5	eukaryotic translation initiation factor 5 [Source:MGI Symbol;Acc:MGI:95309]	protein_coding	ENSMUST00000222375.2	0.00528205	0.23964	-0.512179	0.512179	21.9982	23.1955	1.05443	0.076459
ENSMUST00000150425.2	ENSMUSG00000025085	Ablim1	actin-binding LIM protein 1 [Source:MGI Symbol;Acc:MGI:1194500]	processed_transcript	ENSMUST00000150425.2	0.0052647	0.23964	1.00519	-1.00519	3.09886	0.739892	0.238763	-2.06635
ENSMUST00000113619.8	ENSMUSG00000030057	Cnbp	cellular nucleic acid binding protein [Source:MGI Symbol;Acc:MGI:88431]	protein_coding	ENSMUST00000113619.8	0.00520261	0.23964	-0.423643	0.423643	107.506	104.483	0.971886	-0.0411412
ENSMUST00000180701.3	ENSMUSG00000097592	4930500F10Rik	RIKEN cDNA 4930500F10 gene [Source:MGI Symbol;Acc:MGI:1922262]	lncRNA	ENSMUST00000180701.3	0.00524706	0.23964	-1.57246	1.57246	0.170393	0.619177	3.63382	1.86149
ENSMUST00000039564.11	ENSMUSG00000033342	Plppr5	phospholipid phosphatase related 5 [Source:MGI Symbol;Acc:MGI:1923019]	protein_coding	ENSMUST00000039564.11	0.00522043	0.23964	-1.24773	1.24773	4.00629	9.01402	2.24996	1.1699
ENSMUST00000133852.2	ENSMUSG00000041245	Wnk3	WNK lysine deficient protein kinase 3 [Source:MGI Symbol;Acc:MGI:2652875]	processed_transcript	ENSMUST00000133852.2	0.00526825	0.23964	-0.49661	0.49661	4.14827	4.29467	1.03529	0.0500373
ENSMUST00000146215.2	ENSMUSG00000003731	Kpna6	karyopherin (importin) alpha 6 [Source:MGI Symbol;Acc:MGI:1100836]	retained_intron	ENSMUST00000146215.2	0.00523842	0.23964	0.886235	-0.886235	4.18827	1.19142	0.284466	-1.81367
ENSMUST00000113409.8	ENSMUSG00000025529	Zfp711	zinc finger protein 711 [Source:MGI Symbol;Acc:MGI:3045342]	protein_coding	ENSMUST00000113409.8	0.00528785	0.23964	-0.724222	0.724222	0.740987	0.988689	1.33429	0.416069
ENSMUST00000025204.7	ENSMUSG00000024346	Pfdn1	prefoldin 1 [Source:MGI Symbol;Acc:MGI:1914449]	protein_coding	ENSMUST00000025204.7	0.00518338	0.23964	-0.445713	0.445713	50.6569	49.8929	0.984919	-0.0219231
ENSMUST00000049016.12	ENSMUSG00000042439	Zfp532	zinc finger protein 532 [Source:MGI Symbol;Acc:MGI:3036282]	protein_coding	ENSMUST00000049016.12	0.00527124	0.23964	-0.555725	0.555725	3.54692	3.8961	1.09845	0.135466
ENSMUST00000101436.3	ENSMUSG00000073096	Lrrc61	leucine rich repeat containing 61 [Source:MGI Symbol;Acc:MGI:2652848]	protein_coding	ENSMUST00000101436.3	0.00519637	0.23964	-0.757777	0.757777	2.63819	3.81378	1.4456	0.531672
ENSMUST00000150125.2	ENSMUSG00000022577	Ly6h	lymphocyte antigen 6 complex, locus H [Source:MGI Symbol;Acc:MGI:1346030]	retained_intron	ENSMUST00000150125.2	0.00523357	0.23964	-1.41502	1.41502	1.62139	4.68282	2.88814	1.53014
ENSMUST00000148328.2	ENSMUSG00000031837	Necab2	N-terminal EF-hand calcium binding protein 2 [Source:MGI Symbol;Acc:MGI:2152211]	processed_transcript	ENSMUST00000148328.2	0.00518754	0.23964	-3.71823	3.71823	0.0312701	1.66812	53.3455	5.73729
ENSMUST00000041331.4	ENSMUSG00000037071	Scd1	stearoyl-Coenzyme A desaturase 1 [Source:MGI Symbol;Acc:MGI:98239]	protein_coding	ENSMUST00000041331.4	0.00527588	0.23964	-0.591584	0.591584	67.9149	84.3713	1.24231	0.313024
ENSMUST00000065567.6	ENSMUSG00000035948	Acss3	acyl-CoA synthetase short-chain family member 3 [Source:MGI Symbol;Acc:MGI:2685720]	processed_transcript	ENSMUST00000065567.6	0.00525591	0.23964	1.04318	-1.04318	2.40709	0.609667	0.25328	-1.9812
ENSMUST00000166658.8	ENSMUSG00000001289	Pfdn5	prefoldin 5 [Source:MGI Symbol;Acc:MGI:1928753]	protein_coding	ENSMUST00000166658.8	0.00522451	0.23964	-0.430411	0.430411	95.267	93.0289	0.976507	-0.0342976
ENSMUST00000123079.8	ENSMUSG00000028684	Urod	uroporphyrinogen decarboxylase [Source:MGI Symbol;Acc:MGI:98916]	retained_intron	ENSMUST00000123079.8	0.00526169	0.23964	0.814746	-0.814746	5.40949	1.53971	0.284631	-1.81284
ENSMUST00000215435.2	ENSMUSG00000111512	Gm17853	predicted gene, 17853 [Source:MGI Symbol;Acc:MGI:5010038]	processed_pseudogene	ENSMUST00000215435.2	0.00522189	0.23964	1.87297	-1.87297	0.813467	0.101383	0.124631	-3.00426
ENSMUST00000030303.6	ENSMUSG00000052914	Cyp2j6	cytochrome P450, family 2, subfamily j, polypeptide 6 [Source:MGI Symbol;Acc:MGI:1270148]	protein_coding	ENSMUST00000030303.6	0.00521873	0.23964	-0.918586	0.918586	4.15346	7.08717	1.70633	0.770895
ENSMUST00000041005.6	ENSMUSG00000059412	Fxyd2	FXYD domain-containing ion transport regulator 2 [Source:MGI Symbol;Acc:MGI:1195260]	protein_coding	ENSMUST00000041005.6	0.00527865	0.23964	-2.46338	2.46338	0.0959308	0.72133	7.51927	2.91059
ENSMUST00000106321.9	ENSMUSG00000060288	Ppih	peptidyl prolyl isomerase H [Source:MGI Symbol;Acc:MGI:106499]	protein_coding	ENSMUST00000106321.9	0.00528073	0.23964	-0.703751	0.703751	1.47815	1.95036	1.31946	0.399945
ENSMUST00000151236.2	ENSMUSG00000049044	Rapgef4	Rap guanine nucleotide exchange factor (GEF) 4 [Source:MGI Symbol;Acc:MGI:1917723]	processed_transcript	ENSMUST00000151236.2	0.00525627	0.23964	1.04769	-1.04769	1.77254	0.362432	0.20447	-2.29004
ENSMUST00000214196.2	ENSMUSG00000111278	Gm32743	predicted gene, 32743 [Source:MGI Symbol;Acc:MGI:5591902]	lncRNA	ENSMUST00000214196.2	0.00525438	0.23964	2.80732	-2.80732	0.825735	0.0231036	0.0279795	-5.15949
ENSMUST00000199360.2	ENSMUSG00000106305	Gm42911	predicted gene 42911 [Source:MGI Symbol;Acc:MGI:5663048]	processed_pseudogene	ENSMUST00000199360.2	0.00523871	0.23964	2.8149	-2.8149	0.210867	0.0136709	0.0648321	-3.94715
ENSMUST00000101471.4	ENSMUSG00000061576	Dpp6	dipeptidylpeptidase 6 [Source:MGI Symbol;Acc:MGI:94921]	protein_coding	ENSMUST00000101471.4	0.00527072	0.23964	-0.426588	0.426588	41.8086	42.1084	1.00717	0.0103091
ENSMUST00000149030.8	ENSMUSG00000028289	Epha7	Eph receptor A7 [Source:MGI Symbol;Acc:MGI:95276]	processed_transcript	ENSMUST00000149030.8	0.0052291	0.23964	1.40623	-1.40623	0.25965	0.0376776	0.145109	-2.78479
ENSMUST00000041160.13	ENSMUSG00000038607	Gng10	guanine nucleotide binding protein (G protein), gamma 10 [Source:MGI Symbol;Acc:MGI:1336169]	protein_coding	ENSMUST00000041160.13	0.00518696	0.23964	-0.944811	0.944811	15.2704	25.3703	1.6614	0.732401
ENSMUST00000108304.9	ENSMUSG00000028214	Gem	GTP binding protein (gene overexpressed in skeletal muscle) [Source:MGI Symbol;Acc:MGI:99844]	protein_coding	ENSMUST00000108304.9	0.00520206	0.23964	-2.63649	2.63649	0.17036	2.18077	12.801	3.67818
ENSMUST00000027231.13	ENSMUSG00000026062	Slc9a2	solute carrier family 9 (sodium/hydrogen exchanger), member 2 [Source:MGI Symbol;Acc:MGI:105075]	protein_coding	ENSMUST00000027231.13	0.00528167	0.23964	-1.02268	1.02268	1.29738	2.41806	1.86379	0.898243
ENSMUST00000111279.9	ENSMUSG00000027223	Mapk8ip1	mitogen-activated protein kinase 8 interacting protein 1 [Source:MGI Symbol;Acc:MGI:1309464]	protein_coding	ENSMUST00000111279.9	0.00528539	0.23964	-0.8662	0.8662	15.1287	24.7443	1.63559	0.709807
ENSMUST00000052281.6	ENSMUSG00000043439	Epop	elongin BC and polycomb repressive complex 2 associated protein [Source:MGI Symbol;Acc:MGI:2143991]	protein_coding	ENSMUST00000052281.6	0.0052071	0.23964	-1.194	1.194	2.60856	5.78514	2.21776	1.1491
ENSMUST00000142546.8	ENSMUSG00000049252	Lrp1b	low density lipoprotein-related protein 1B [Source:MGI Symbol;Acc:MGI:2151136]	protein_coding	ENSMUST00000142546.8	0.0052322	0.23964	-1.34034	1.34034	0.820418	2.12951	2.59564	1.37609
ENSMUST00000100089.3	ENSMUSG00000075334	Rprm	reprimo, TP53 dependent G2 arrest mediator candidate [Source:MGI Symbol;Acc:MGI:1915124]	protein_coding	ENSMUST00000100089.3	0.00527685	0.23964	-2.98723	2.98723	1.22788	24.7299	20.1404	4.33202
ENSMUST00000145544.6	ENSMUSG00000058740	Kcnt1	potassium channel, subfamily T, member 1 [Source:MGI Symbol;Acc:MGI:1924627]	retained_intron	ENSMUST00000145544.6	0.00529113	0.239649	0.972468	-0.972468	7.20491	2.01037	0.279028	-1.84152
ENSMUST00000119118.8	ENSMUSG00000030518	Fam189a1	family with sequence similarity 189, member A1 [Source:MGI Symbol;Acc:MGI:1917888]	protein_coding	ENSMUST00000119118.8	0.00529627	0.239743	-0.570332	0.570332	3.81616	4.36281	1.14325	0.193138
ENSMUST00000021685.8	ENSMUSG00000021260	Hhipl1	hedgehog interacting protein-like 1 [Source:MGI Symbol;Acc:MGI:1919265]	protein_coding	ENSMUST00000021685.8	0.0053035	0.239803	-1.62119	1.62119	0.896544	3.29651	3.67691	1.87849
ENSMUST00000124219.2	ENSMUSG00000024843	Chka	choline kinase alpha [Source:MGI Symbol;Acc:MGI:107760]	retained_intron	ENSMUST00000124219.2	0.00530372	0.239803	0.980015	-0.980015	0.929165	0.235007	0.252922	-1.98323
ENSMUST00000180967.3	ENSMUSG00000097768	2310043M15Rik	RIKEN cDNA 2310043M15 gene [Source:MGI Symbol;Acc:MGI:1919180]	lncRNA	ENSMUST00000180967.3	0.0053215	0.23999	1.20323	-1.20323	1.0955	0.254556	0.232365	-2.10554
ENSMUST00000058644.15	ENSMUSG00000048004	Tmem196	transmembrane protein 196 [Source:MGI Symbol;Acc:MGI:2685374]	protein_coding	ENSMUST00000058644.15	0.00532552	0.23999	-1.30496	1.30496	0.981937	2.42031	2.46483	1.30149
ENSMUST00000022009.10	ENSMUSG00000021537	Cetn3	centrin 3 [Source:MGI Symbol;Acc:MGI:1097706]	protein_coding	ENSMUST00000022009.10	0.00532516	0.23999	-0.667988	0.667988	37.7525	49.3372	1.30686	0.386105
ENSMUST00000212171.2	ENSMUSG00000025588	Nat1	N-acetyl transferase 1 [Source:MGI Symbol;Acc:MGI:97279]	protein_coding	ENSMUST00000212171.2	0.00531771	0.23999	-0.805067	0.805067	1.56846	2.34586	1.49564	0.580765
ENSMUST00000106384.10	ENSMUSG00000006392	Med8	mediator complex subunit 8 [Source:MGI Symbol;Acc:MGI:1915269]	protein_coding	ENSMUST00000106384.10	0.00532624	0.23999	0.719755	-0.719755	1.84087	0.601947	0.326991	-1.61268
ENSMUST00000237633.2	ENSMUSG00000079605	Zbtb9	zinc finger and BTB domain containing 9 [Source:MGI Symbol;Acc:MGI:1918022]	nonsense_mediated_decay	ENSMUST00000237633.2	0.00532369	0.23999	-0.78115	0.78115	2.03891	2.96634	1.45486	0.540881
ENSMUST00000004913.7	ENSMUSG00000004791	Pgf	placental growth factor [Source:MGI Symbol;Acc:MGI:105095]	protein_coding	ENSMUST00000004913.7	0.00541071	0.240075	-0.761308	0.761308	1.28653	1.84449	1.43369	0.519731
ENSMUST00000040440.7	ENSMUSG00000036438	Calm2	calmodulin 2 [Source:MGI Symbol;Acc:MGI:103250]	protein_coding	ENSMUST00000040440.7	0.00537265	0.240075	-0.419487	0.419487	1279.67	1232.13	0.962849	-0.0546181
ENSMUST00000019927.7	ENSMUSG00000019792	Trmt11	tRNA methyltransferase 11 [Source:MGI Symbol;Acc:MGI:1920931]	protein_coding	ENSMUST00000019927.7	0.00539472	0.240075	-0.618603	0.618603	2.07425	2.42112	1.16723	0.223083
ENSMUST00000156288.2	ENSMUSG00000061887	Ssbp3	single-stranded DNA binding protein 3 [Source:MGI Symbol;Acc:MGI:1919725]	processed_transcript	ENSMUST00000156288.2	0.00540282	0.240075	1.6357	-1.6357	0.715616	0.0829789	0.115954	-3.10837
ENSMUST00000112668.9	ENSMUSG00000041229	Phf8	PHD finger protein 8 [Source:MGI Symbol;Acc:MGI:2444341]	protein_coding	ENSMUST00000112668.9	0.00540052	0.240075	0.879259	-0.879259	0.944083	0.232424	0.24619	-2.02215
ENSMUST00000225011.2	ENSMUSG00000114553	Gm7644	predicted gene 7644 [Source:MGI Symbol;Acc:MGI:3646878]	lncRNA	ENSMUST00000225011.2	0.00537839	0.240075	0.986144	-0.986144	1.28769	0.307035	0.238437	-2.06832
ENSMUST00000000275.10	ENSMUSG00000038257	Glra3	glycine receptor, alpha 3 subunit [Source:MGI Symbol;Acc:MGI:95749]	protein_coding	ENSMUST00000000275.10	0.00541371	0.240075	-1.28113	1.28113	0.37105	0.998474	2.69095	1.42811
ENSMUST00000160055.2	ENSMUSG00000049946	BC030500	cDNA sequence BC030500 [Source:MGI Symbol;Acc:MGI:2447770]	protein_coding	ENSMUST00000160055.2	0.00541368	0.240075	-2.51999	2.51999	0.261233	2.20255	8.43135	3.07576
ENSMUST00000059231.4	ENSMUSG00000047604	Frat2	frequently rearranged in advanced T cell lymphomas 2 [Source:MGI Symbol;Acc:MGI:2673967]	protein_coding	ENSMUST00000059231.4	0.00536594	0.240075	-0.586315	0.586315	4.02402	4.62497	1.14934	0.200804
ENSMUST00000074085.12	ENSMUSG00000008682	Rpl10	ribosomal protein L10 [Source:MGI Symbol;Acc:MGI:105943]	protein_coding	ENSMUST00000074085.12	0.00539657	0.240075	-0.554923	0.554923	23.9402	26.5867	1.11054	0.151266
ENSMUST00000171835.9	ENSMUSG00000049281	Scn3b	sodium channel, voltage-gated, type III, beta [Source:MGI Symbol;Acc:MGI:1918882]	protein_coding	ENSMUST00000171835.9	0.00542002	0.240075	-3.0253	3.0253	0.533259	10.5611	19.8048	4.30778
ENSMUST00000110269.8	ENSMUSG00000022340	Sybu	syntabulin (syntaxin-interacting) [Source:MGI Symbol;Acc:MGI:2442392]	protein_coding	ENSMUST00000110269.8	0.00536467	0.240075	-2.93522	2.93522	0.0840236	0.685109	8.15377	3.02747
ENSMUST00000077962.8	ENSMUSG00000059852	Kcng2	potassium voltage-gated channel, subfamily G, member 2 [Source:MGI Symbol;Acc:MGI:3694646]	protein_coding	ENSMUST00000077962.8	0.00534406	0.240075	-0.928019	0.928019	0.448706	0.856879	1.90967	0.933322
ENSMUST00000022108.9	ENSMUSG00000021613	Hapln1	hyaluronan and proteoglycan link protein 1 [Source:MGI Symbol;Acc:MGI:1337006]	protein_coding	ENSMUST00000022108.9	0.00540087	0.240075	-1.45803	1.45803	1.38586	4.22365	3.04768	1.60771
ENSMUST00000161012.8	ENSMUSG00000050410	Tcf19	transcription factor 19 [Source:MGI Symbol;Acc:MGI:103180]	protein_coding	ENSMUST00000161012.8	0.00540782	0.240075	-0.791214	0.791214	1.24165	1.7671	1.42319	0.509129
ENSMUST00000219490.2	ENSMUSG00000084399	Gm15666	predicted gene 15666 [Source:MGI Symbol;Acc:MGI:3783108]	processed_transcript	ENSMUST00000219490.2	0.00540324	0.240075	1.25368	-1.25368	0.393401	0.0652657	0.165901	-2.59161
ENSMUST00000239301.2	ENSMUSG00000020181	Nav3	neuron navigator 3 [Source:MGI Symbol;Acc:MGI:2183703]	protein_coding	ENSMUST00000239301.2	0.00542198	0.240075	-1.1505	1.1505	1.49566	3.15598	2.11009	1.07731
ENSMUST00000038830.10	ENSMUSG00000035171	1110059E24Rik	RIKEN cDNA 1110059E24 gene [Source:MGI Symbol;Acc:MGI:1913456]	protein_coding	ENSMUST00000038830.10	0.00536408	0.240075	-0.495943	0.495943	12.2076	12.8567	1.05318	0.0747502
ENSMUST00000223222.2	ENSMUSG00000042628	Zfyve1	zinc finger, FYVE domain containing 1 [Source:MGI Symbol;Acc:MGI:3026685]	retained_intron	ENSMUST00000223222.2	0.00540781	0.240075	0.905098	-0.905098	0.354687	0.0901152	0.25407	-1.9767
ENSMUST00000180447.2	ENSMUSG00000096936	Gm3510	predicted gene 3510 [Source:MGI Symbol;Acc:MGI:3781687]	lncRNA	ENSMUST00000180447.2	0.00538985	0.240075	-2.28618	2.28618	0.5297	4.168	7.8686	2.97611
ENSMUST00000090704.5	ENSMUSG00000054379	2410024N13Rik	RIKEN cDNA 2410024N13 gene [Source:MGI Symbol;Acc:MGI:1917250]	pseudogene	ENSMUST00000090704.5	0.00533462	0.240075	1.16976	-1.16976	1.8086	0.340809	0.188437	-2.40784
ENSMUST00000021929.10	ENSMUSG00000021476	Habp4	hyaluronic acid binding protein 4 [Source:MGI Symbol;Acc:MGI:1891713]	protein_coding	ENSMUST00000021929.10	0.00535606	0.240075	-0.436357	0.436357	74.8196	77.7059	1.03858	0.0546082
ENSMUST00000217329.2	ENSMUSG00000110721	Gm47231	predicted gene, 47231 [Source:MGI Symbol;Acc:MGI:6096046]	lncRNA	ENSMUST00000217329.2	0.00542166	0.240075	0.870894	-0.870894	2.08585	0.512697	0.245798	-2.02446
ENSMUST00000197011.2	ENSMUSG00000039133	9330171B17Rik	RIKEN cDNA 9330171B17 gene [Source:MGI Symbol;Acc:MGI:3696417]	lncRNA	ENSMUST00000197011.2	0.00539433	0.240075	-0.876915	0.876915	0.55311	0.857217	1.54981	0.632095
ENSMUST00000198754.2	ENSMUSG00000039782	Cpeb2	cytoplasmic polyadenylation element binding protein 2 [Source:MGI Symbol;Acc:MGI:2442640]	retained_intron	ENSMUST00000198754.2	0.00538884	0.240075	1.80545	-1.80545	0.356318	0.0362091	0.10162	-3.29874
ENSMUST00000132523.8	ENSMUSG00000035640	Cbarp	calcium channel, voltage-dependent, beta subunit associated regulatory protein [Source:MGI Symbol;Acc:MGI:1354170]	nonsense_mediated_decay	ENSMUST00000132523.8	0.0053586	0.240075	-0.661834	0.661834	6.04504	7.51087	1.24248	0.313228
ENSMUST00000150412.4	ENSMUSG00000089945	Pakap	paralemmin A kinase anchor protein [Source:MGI Symbol;Acc:MGI:5141924]	protein_coding	ENSMUST00000150412.4	0.00534975	0.240075	-0.925771	0.925771	3.46771	5.9248	1.70856	0.772784
ENSMUST00000131374.8	ENSMUSG00000008683	Rps15a	ribosomal protein S15A [Source:MGI Symbol;Acc:MGI:2389091]	protein_coding	ENSMUST00000131374.8	0.00536213	0.240075	-0.400427	0.400427	26.9168	26.2589	0.975557	-0.0357013
ENSMUST00000218528.2	ENSMUSG00000030228	Pik3c2g	phosphatidylinositol-4-phosphate 3-kinase catalytic subunit type 2 gamma [Source:MGI Symbol;Acc:MGI:1203730]	protein_coding	ENSMUST00000218528.2	0.00542316	0.240075	-2.93283	2.93283	0.00686905	0.0871857	12.6925	3.66591
ENSMUST00000155514.9	ENSMUSG00000078619	Smarcd2	SWI/SNF related, matrix associated, actin dependent regulator of chromatin, subfamily d, member 2 [Source:MGI Symbol;Acc:MGI:1933621]	retained_intron	ENSMUST00000155514.9	0.00539346	0.240075	0.876134	-0.876134	2.21793	0.646614	0.29154	-1.77824
ENSMUST00000111466.3	ENSMUSG00000040794	C1qtnf4	C1q and tumor necrosis factor related protein 4 [Source:MGI Symbol;Acc:MGI:1914695]	protein_coding	ENSMUST00000111466.3	0.0054168	0.240075	-0.508086	0.508086	148.886	163.343	1.0971	0.1337
ENSMUST00000022023.13	ENSMUSG00000021541	Trpc7	transient receptor potential cation channel, subfamily C, member 7 [Source:MGI Symbol;Acc:MGI:1349470]	protein_coding	ENSMUST00000022023.13	0.00542695	0.240107	-0.841979	0.841979	1.08469	1.71497	1.58106	0.660894
ENSMUST00000042517.8	ENSMUSG00000041817	Fam169a	family with sequence similarity 169, member A [Source:MGI Symbol;Acc:MGI:2444268]	protein_coding	ENSMUST00000042517.8	0.00613394	0.240127	-0.662521	0.662521	13.3607	17.1639	1.28465	0.361378
ENSMUST00000073456.9	ENSMUSG00000060739	Nsa2	NSA2 ribosome biogenesis homolog [Source:MGI Symbol;Acc:MGI:1913883]	protein_coding	ENSMUST00000073456.9	0.00608456	0.240127	-0.449896	0.449896	15.7639	15.9636	1.01267	0.0181633
ENSMUST00000221715.2	ENSMUSG00000017843	Ppp2r5c	protein phosphatase 2, regulatory subunit B', gamma [Source:MGI Symbol;Acc:MGI:1349475]	protein_coding	ENSMUST00000221715.2	0.00607694	0.240127	-0.494762	0.494762	22.5765	24.9729	1.10615	0.145542
ENSMUST00000097566.10	ENSMUSG00000043079	Synpo	synaptopodin [Source:MGI Symbol;Acc:MGI:1099446]	protein_coding	ENSMUST00000097566.10	0.0055239	0.240127	-0.83329	0.83329	1.28678	1.99733	1.55219	0.634307
ENSMUST00000148071.8	ENSMUSG00000055313	Pgbd1	piggyBac transposable element derived 1 [Source:MGI Symbol;Acc:MGI:2441675]	processed_transcript	ENSMUST00000148071.8	0.0055337	0.240127	-3.34668	3.34668	0.021045	0.150262	7.14003	2.83593
ENSMUST00000022751.15	ENSMUSG00000022151	Ttc33	tetratricopeptide repeat domain 33 [Source:MGI Symbol;Acc:MGI:1914765]	protein_coding	ENSMUST00000022751.15	0.00578746	0.240127	-0.516652	0.516652	12.8211	14.1298	1.10208	0.140224
ENSMUST00000025520.10	ENSMUSG00000052026	Slc6a7	solute carrier family 6 (neurotransmitter transporter, L-proline), member 7 [Source:MGI Symbol;Acc:MGI:2147363]	protein_coding	ENSMUST00000025520.10	0.00566589	0.240127	-1.40659	1.40659	4.97616	15.5383	3.12255	1.64272
ENSMUST00000229373.2	ENSMUSG00000000552	Zfp385a	zinc finger protein 385A [Source:MGI Symbol;Acc:MGI:1352495]	protein_coding	ENSMUST00000229373.2	0.00556349	0.240127	-0.995506	0.995506	3.6743	6.13822	1.67058	0.740352
ENSMUST00000239286.2	ENSMUSG00000054728	Phactr1	phosphatase and actin regulator 1 [Source:MGI Symbol;Acc:MGI:2659021]	protein_coding	ENSMUST00000239286.2	0.00603022	0.240127	-0.725268	0.725268	12.1004	15.9343	1.31684	0.397083
ENSMUST00000114551.10	ENSMUSG00000031347	Cetn2	centrin 2 [Source:MGI Symbol;Acc:MGI:1347085]	protein_coding	ENSMUST00000114551.10	0.00614926	0.240127	-0.519998	0.519998	17.3057	18.0506	1.04304	0.0608008
ENSMUST00000224498.2	ENSMUSG00000040123	Zmym5	zinc finger, MYM-type 5 [Source:MGI Symbol;Acc:MGI:3041170]	processed_transcript	ENSMUST00000224498.2	0.00619505	0.240127	0.675801	-0.675801	1.57573	0.509093	0.323084	-1.63002
ENSMUST00000063307.6	ENSMUSG00000033871	Ppargc1b	peroxisome proliferative activated receptor, gamma, coactivator 1 beta [Source:MGI Symbol;Acc:MGI:2444934]	protein_coding	ENSMUST00000063307.6	0.00618869	0.240127	1.21204	-1.21204	1.07264	0.22096	0.205996	-2.27931
ENSMUST00000221062.2	ENSMUSG00000113536	Gm49327	predicted gene, 49327 [Source:MGI Symbol;Acc:MGI:6121512]	processed_transcript	ENSMUST00000221062.2	0.00612298	0.240127	-0.755219	0.755219	0.717568	0.987834	1.37664	0.461152
ENSMUST00000058178.6	ENSMUSG00000051397	Tacstd2	tumor-associated calcium signal transducer 2 [Source:MGI Symbol;Acc:MGI:1861606]	protein_coding	ENSMUST00000058178.6	0.00617738	0.240127	-2.20388	2.20388	0.0225768	0.195501	8.65938	3.11426
ENSMUST00000109885.8	ENSMUSG00000031681	Smad1	SMAD family member 1 [Source:MGI Symbol;Acc:MGI:109452]	protein_coding	ENSMUST00000109885.8	0.00615702	0.240127	0.890114	-0.890114	0.325922	0.0891092	0.273407	-1.87088
ENSMUST00000059407.9	ENSMUSG00000048304	Slitrk3	SLIT and NTRK-like family, member 3 [Source:MGI Symbol;Acc:MGI:2679447]	protein_coding	ENSMUST00000059407.9	0.00598634	0.240127	-1.02248	1.02248	1.82373	3.39471	1.86141	0.896394
ENSMUST00000196331.2	ENSMUSG00000027957	Slc35a3	solute carrier family 35 (UDP-N-acetylglucosamine (UDP-GlcNAc) transporter), member 3 [Source:MGI Symbol;Acc:MGI:1917648]	processed_transcript	ENSMUST00000196331.2	0.00585644	0.240127	0.766548	-0.766548	4.4066	1.2739	0.28909	-1.79041
ENSMUST00000035682.16	ENSMUSG00000022773	Ypel1	yippee like 1 [Source:MGI Symbol;Acc:MGI:1913303]	protein_coding	ENSMUST00000035682.16	0.00614623	0.240127	-1.47266	1.47266	0.585961	1.83108	3.12492	1.64382
ENSMUST00000232344.2	ENSMUSG00000041774	Ydjc	YdjC homolog (bacterial) [Source:MGI Symbol;Acc:MGI:1916351]	protein_coding	ENSMUST00000232344.2	0.00616631	0.240127	-1.01438	1.01438	1.18299	2.1315	1.80179	0.849433
ENSMUST00000025875.5	ENSMUSG00000024935	Slc1a1	solute carrier family 1 (neuronal/epithelial high affinity glutamate transporter, system Xag), member 1 [Source:MGI Symbol;Acc:MGI:105083]	protein_coding	ENSMUST00000025875.5	0.00621425	0.240127	-1.28058	1.28058	11.3816	28.1953	2.47727	1.30875
ENSMUST00000187792.2	ENSMUSG00000052293	Taf9	TATA-box binding protein associated factor 9 [Source:MGI Symbol;Acc:MGI:1888697]	protein_coding	ENSMUST00000187792.2	0.00570072	0.240127	-1.05955	1.05955	0.653414	1.26205	1.93147	0.949699
ENSMUST00000210924.2	ENSMUSG00000040640	Erc2	ELKS/RAB6-interacting/CAST family member 2 [Source:MGI Symbol;Acc:MGI:1098749]	protein_coding	ENSMUST00000210924.2	0.00576512	0.240127	-1.71517	1.71517	0.795184	3.68062	4.62864	2.21059
ENSMUST00000232359.2	ENSMUSG00000022763	Aifm3	apoptosis-inducing factor, mitochondrion-associated 3 [Source:MGI Symbol;Acc:MGI:1919418]	retained_intron	ENSMUST00000232359.2	0.00583721	0.240127	1.59141	-1.59141	7.20134	1.3011	0.180675	-2.46853
ENSMUST00000174641.8	ENSMUSG00000041444	Arhgap32	Rho GTPase activating protein 32 [Source:MGI Symbol;Acc:MGI:2450166]	protein_coding	ENSMUST00000174641.8	0.00605496	0.240127	-0.434695	0.434695	5.97168	5.95399	0.997038	-0.00427959
ENSMUST00000042235.15	ENSMUSG00000037742	Eef1a1	eukaryotic translation elongation factor 1 alpha 1 [Source:MGI Symbol;Acc:MGI:1096881]	protein_coding	ENSMUST00000042235.15	0.00615776	0.240127	-0.588878	0.588878	1125.33	1306.01	1.16056	0.21482
ENSMUST00000107994.3	ENSMUSG00000074158	Zfp976	zinc finger protein 976 [Source:MGI Symbol;Acc:MGI:3036263]	processed_transcript	ENSMUST00000107994.3	0.00547124	0.240127	-0.673882	0.673882	0.533112	0.644139	1.20826	0.272934
ENSMUST00000019920.13	ENSMUSG00000019785	Clvs2	clavesin 2 [Source:MGI Symbol;Acc:MGI:2443223]	protein_coding	ENSMUST00000019920.13	0.00589113	0.240127	-1.37793	1.37793	3.70793	10.1509	2.73762	1.45292
ENSMUST00000128921.8	ENSMUSG00000005268	Prlr	prolactin receptor [Source:MGI Symbol;Acc:MGI:97763]	protein_coding	ENSMUST00000128921.8	0.00572064	0.240127	1.14179	-1.14179	0.488105	0.106102	0.217375	-2.20174
ENSMUST00000094340.4	ENSMUSG00000070527	Mkrn3	makorin, ring finger protein, 3 [Source:MGI Symbol;Acc:MGI:2181178]	protein_coding	ENSMUST00000094340.4	0.00583133	0.240127	-1.36105	1.36105	0.829599	2.1925	2.64284	1.40209
ENSMUST00000205658.2	ENSMUSG00000063439	B9d2	B9 protein domain 2 [Source:MGI Symbol;Acc:MGI:2387643]	protein_coding	ENSMUST00000205658.2	0.00570514	0.240127	-0.80907	0.80907	11.9834	18.3232	1.52905	0.612634
ENSMUST00000123350.8	ENSMUSG00000042104	Uggt2	UDP-glucose glycoprotein glucosyltransferase 2 [Source:MGI Symbol;Acc:MGI:1913685]	retained_intron	ENSMUST00000123350.8	0.00572742	0.240127	0.7608	-0.7608	0.944022	0.288291	0.305386	-1.71129
ENSMUST00000017548.7	ENSMUSG00000017404	Rpl19	ribosomal protein L19 [Source:MGI Symbol;Acc:MGI:98020]	protein_coding	ENSMUST00000017548.7	0.00551579	0.240127	-0.399869	0.399869	375.155	362.93	0.967414	-0.047795
ENSMUST00000124144.2	ENSMUSG00000020061	Mybpc1	myosin binding protein C, slow-type [Source:MGI Symbol;Acc:MGI:1336213]	retained_intron	ENSMUST00000124144.2	0.00553602	0.240127	1.96087	-1.96087	2.04003	0.287293	0.140827	-2.828
ENSMUST00000151676.2	ENSMUSG00000086918	4930429F24Rik	RIKEN cDNA 4930429F24 gene [Source:MGI Symbol;Acc:MGI:1921883]	lncRNA	ENSMUST00000151676.2	0.00549183	0.240127	-1.51144	1.51144	0.539755	1.80232	3.33914	1.73948
ENSMUST00000127577.8	ENSMUSG00000034480	Diaph2	diaphanous related formin 2 [Source:MGI Symbol;Acc:MGI:1858500]	retained_intron	ENSMUST00000127577.8	0.005711	0.240127	0.928875	-0.928875	0.304353	0.0757033	0.248735	-2.00732
ENSMUST00000115451.8	ENSMUSG00000028926	Cdk14	cyclin-dependent kinase 14 [Source:MGI Symbol;Acc:MGI:894318]	protein_coding	ENSMUST00000115451.8	0.00548397	0.240127	-1.81994	1.81994	4.06843	19.5305	4.80051	2.26319
ENSMUST00000064061.4	ENSMUSG00000060257	Scrt2	scratch family zinc finger 2 [Source:MGI Symbol;Acc:MGI:2139287]	protein_coding	ENSMUST00000064061.4	0.00578514	0.240127	-0.486392	0.486392	8.95626	9.31483	1.04004	0.0566322
ENSMUST00000137149.8	ENSMUSG00000066621	Tecpr1	tectonin beta-propeller repeat containing 1 [Source:MGI Symbol;Acc:MGI:1917631]	retained_intron	ENSMUST00000137149.8	0.00592349	0.240127	0.85423	-0.85423	0.765657	0.228674	0.298664	-1.74341
ENSMUST00000049784.17	ENSMUSG00000061911	Myt1l	myelin transcription factor 1-like [Source:MGI Symbol;Acc:MGI:1100511]	protein_coding	ENSMUST00000049784.17	0.00599317	0.240127	-0.656615	0.656615	19.778	24.6057	1.24409	0.315093
ENSMUST00000153560.2	ENSMUSG00000001741	Il16	interleukin 16 [Source:MGI Symbol;Acc:MGI:1270855]	nonsense_mediated_decay	ENSMUST00000153560.2	0.0060747	0.240127	2.39565	-2.39565	0.647189	0.0696972	0.107692	-3.21501
ENSMUST00000213937.2	ENSMUSG00000078307	AI593442	expressed sequence AI593442 [Source:MGI Symbol;Acc:MGI:2143099]	protein_coding	ENSMUST00000213937.2	0.0054506	0.240127	-0.435998	0.435998	10.5597	10.7838	1.02122	0.0302977
ENSMUST00000040562.14	ENSMUSG00000022321	Cdh10	cadherin 10 [Source:MGI Symbol;Acc:MGI:107436]	protein_coding	ENSMUST00000040562.14	0.00579633	0.240127	-0.956192	0.956192	0.505825	0.816791	1.61477	0.691328
ENSMUST00000152259.8	ENSMUSG00000024948	Map4k2	mitogen-activated protein kinase kinase kinase kinase 2 [Source:MGI Symbol;Acc:MGI:1346883]	retained_intron	ENSMUST00000152259.8	0.00553662	0.240127	1.36179	-1.36179	0.985495	0.157795	0.160117	-2.6428
ENSMUST00000194655.2	ENSMUSG00000051678	Pcdhb6	protocadherin beta 6 [Source:MGI Symbol;Acc:MGI:2136740]	protein_coding	ENSMUST00000194655.2	0.00554146	0.240127	-1.35948	1.35948	1.74964	4.93148	2.81858	1.49497
ENSMUST00000192931.2	ENSMUSG00000103037	Pcdhgb1	protocadherin gamma subfamily B, 1 [Source:MGI Symbol;Acc:MGI:1935169]	protein_coding	ENSMUST00000192931.2	0.00562373	0.240127	-0.463956	0.463956	6.35522	6.57137	1.03401	0.0482539
ENSMUST00000209156.2	ENSMUSG00000048677	Tpcn2	two pore segment channel 2 [Source:MGI Symbol;Acc:MGI:2385297]	nonsense_mediated_decay	ENSMUST00000209156.2	0.00615842	0.240127	1.65184	-1.65184	0.641547	0.0810098	0.126273	-2.98539
ENSMUST00000020109.5	ENSMUSG00000019948	Actr6	ARP6 actin-related protein 6 [Source:MGI Symbol;Acc:MGI:1914269]	protein_coding	ENSMUST00000020109.5	0.00559383	0.240127	-0.500129	0.500129	10.2118	10.8959	1.067	0.093557
ENSMUST00000228120.2	ENSMUSG00000115652	Gm18143	predicted gene, 18143 [Source:MGI Symbol;Acc:MGI:5010328]	processed_pseudogene	ENSMUST00000228120.2	0.00615874	0.240127	2.79478	-2.79478	1.73821	0.072629	0.0417838	-4.58091
ENSMUST00000056740.6	ENSMUSG00000046167	Gldn	gliomedin [Source:MGI Symbol;Acc:MGI:2388361]	protein_coding	ENSMUST00000056740.6	0.00596682	0.240127	-2.05539	2.05539	0.0656043	0.513721	7.8306	2.96912
ENSMUST00000152117.8	ENSMUSG00000040785	Ttc3	tetratricopeptide repeat domain 3 [Source:MGI Symbol;Acc:MGI:1276539]	protein_coding	ENSMUST00000152117.8	0.00573332	0.240127	-0.706064	0.706064	4.17161	5.69033	1.36406	0.447906
ENSMUST00000162246.9	ENSMUSG00000066456	Hmgn3	high mobility group nucleosomal binding domain 3 [Source:MGI Symbol;Acc:MGI:2138069]	protein_coding	ENSMUST00000162246.9	0.00568423	0.240127	-0.598554	0.598554	7.90851	9.25957	1.17084	0.22754
ENSMUST00000137217.8	ENSMUSG00000045180	Shroom2	shroom family member 2 [Source:MGI Symbol;Acc:MGI:107194]	processed_transcript	ENSMUST00000137217.8	0.00581231	0.240127	-1.81063	1.81063	5.18392	24.5266	4.73127	2.24223
ENSMUST00000133540.2	ENSMUSG00000034462	Pkd2	polycystin 2, transient receptor potential cation channel [Source:MGI Symbol;Acc:MGI:1099818]	retained_intron	ENSMUST00000133540.2	0.0062185	0.240127	0.635833	-0.635833	1.27971	0.423635	0.331041	-1.59492
ENSMUST00000238855.2	ENSMUSG00000034312	Iqsec1	IQ motif and Sec7 domain 1 [Source:MGI Symbol;Acc:MGI:1196356]	retained_intron	ENSMUST00000238855.2	0.00560707	0.240127	1.23494	-1.23494	0.521111	0.092788	0.178058	-2.48958
ENSMUST00000139786.8	ENSMUSG00000046873	Mbtps2	membrane-bound transcription factor peptidase, site 2 [Source:MGI Symbol;Acc:MGI:2444506]	retained_intron	ENSMUST00000139786.8	0.00599436	0.240127	0.790528	-0.790528	1.05529	0.308423	0.292263	-1.77466
ENSMUST00000223809.2	ENSMUSG00000033730	Egr3	early growth response 3 [Source:MGI Symbol;Acc:MGI:1306780]	processed_transcript	ENSMUST00000223809.2	0.00564437	0.240127	-2.97262	2.97262	0.0219954	0.795919	36.1857	5.17735
ENSMUST00000025375.15	ENSMUSG00000024498	Tcerg1	transcription elongation regulator 1 (CA150) [Source:MGI Symbol;Acc:MGI:1926421]	protein_coding	ENSMUST00000025375.15	0.00583687	0.240127	-0.44054	0.44054	14.9066	14.7822	0.991654	-0.0120915
ENSMUST00000098500.5	ENSMUSG00000035274	Tpbg	trophoblast glycoprotein [Source:MGI Symbol;Acc:MGI:1341264]	protein_coding	ENSMUST00000098500.5	0.00614539	0.240127	-0.711264	0.711264	6.0333	8.19849	1.35887	0.442411
ENSMUST00000217897.2	ENSMUSG00000112761	Gm47972	predicted gene, 47972 [Source:MGI Symbol;Acc:MGI:6097254]	lncRNA	ENSMUST00000217897.2	0.00619719	0.240127	1.70627	-1.70627	2.99839	0.474485	0.158247	-2.65975
ENSMUST00000130027.2	ENSMUSG00000019373	Cops3	COP9 signalosome subunit 3 [Source:MGI Symbol;Acc:MGI:1349409]	processed_transcript	ENSMUST00000130027.2	0.00590293	0.240127	-0.854199	0.854199	1.28768	1.85128	1.43768	0.523746
ENSMUST00000211787.2	ENSMUSG00000110419	AW046200	expressed sequence AW046200 [Source:MGI Symbol;Acc:MGI:2142745]	lncRNA	ENSMUST00000211787.2	0.00595944	0.240127	1.11738	-1.11738	0.930014	0.245403	0.26387	-1.9221
ENSMUST00000088169.7	ENSMUSG00000024758	Rtn3	reticulon 3 [Source:MGI Symbol;Acc:MGI:1339970]	protein_coding	ENSMUST00000088169.7	0.00615127	0.240127	-0.575058	0.575058	168.812	200.381	1.18701	0.247327
ENSMUST00000002495.18	ENSMUSG00000041420	Meis3	Meis homeobox 3 [Source:MGI Symbol;Acc:MGI:108519]	protein_coding	ENSMUST00000002495.18	0.00559353	0.240127	-0.735876	0.735876	6.68956	9.46655	1.41512	0.500926
ENSMUST00000058230.13	ENSMUSG00000038619	Ensa	endosulfine alpha [Source:MGI Symbol;Acc:MGI:1891189]	protein_coding	ENSMUST00000058230.13	0.00579056	0.240127	-0.815342	0.815342	54.05	82.674	1.52958	0.613138
ENSMUST00000114276.3	ENSMUSG00000032320	Rcn2	reticulocalbin 2 [Source:MGI Symbol;Acc:MGI:1349765]	protein_coding	ENSMUST00000114276.3	0.00589606	0.240127	-0.83519	0.83519	82.5435	129.509	1.56898	0.649825
ENSMUST00000128356.2	ENSMUSG00000053693	Mast1	microtubule associated serine/threonine kinase 1 [Source:MGI Symbol;Acc:MGI:1861901]	retained_intron	ENSMUST00000128356.2	0.00580828	0.240127	1.58311	-1.58311	1.41254	0.183766	0.130096	-2.94235
ENSMUST00000033444.11	ENSMUSG00000031112	Stk26	serine/threonine kinase 26 [Source:MGI Symbol;Acc:MGI:1917665]	protein_coding	ENSMUST00000033444.11	0.00549999	0.240127	-2.45013	2.45013	0.147355	1.3534	9.18462	3.19922
ENSMUST00000096261.5	ENSMUSG00000071662	Polr2g	polymerase (RNA) II (DNA directed) polypeptide G [Source:MGI Symbol;Acc:MGI:1914960]	protein_coding	ENSMUST00000096261.5	0.00562454	0.240127	-0.457626	0.457626	53.3588	54.5464	1.02226	0.0317556
ENSMUST00000164776.8	ENSMUSG00000025159	Mms19	MMS19 cytosolic iron-sulfur assembly component [Source:MGI Symbol;Acc:MGI:1919449]	nonsense_mediated_decay	ENSMUST00000164776.8	0.00565788	0.240127	-0.809905	0.809905	3.58752	5.14847	1.4351	0.521154
ENSMUST00000221321.2	ENSMUSG00000113064	Gm40394	predicted gene, 40394 [Source:MGI Symbol;Acc:MGI:5623279]	lncRNA	ENSMUST00000221321.2	0.0056869	0.240127	2.65866	-2.65866	1.08269	0.0771618	0.0712686	-3.81059
ENSMUST00000200137.5	ENSMUSG00000028176	Lrrc7	leucine rich repeat containing 7 [Source:MGI Symbol;Acc:MGI:2676665]	protein_coding	ENSMUST00000200137.5	0.00609404	0.240127	-3.19885	3.19885	0.148309	3.44142	23.2043	4.53632
ENSMUST00000050433.8	ENSMUSG00000031997	Trpc6	transient receptor potential cation channel, subfamily C, member 6 [Source:MGI Symbol;Acc:MGI:109523]	protein_coding	ENSMUST00000050433.8	0.00583846	0.240127	-1.7118	1.7118	0.296096	1.20978	4.08575	2.0306
ENSMUST00000101587.10	ENSMUSG00000025626	Phf6	PHD finger protein 6 [Source:MGI Symbol;Acc:MGI:1918248]	protein_coding	ENSMUST00000101587.10	0.00600938	0.240127	1.36302	-1.36302	0.438069	0.0672459	0.153505	-2.70364
ENSMUST00000026723.9	ENSMUSG00000025630	Hprt	hypoxanthine guanine phosphoribosyl transferase [Source:MGI Symbol;Acc:MGI:96217]	protein_coding	ENSMUST00000026723.9	0.00610377	0.240127	-0.424919	0.424919	93.9843	91.3208	0.97166	-0.0414769
ENSMUST00000137515.2	ENSMUSG00000031144	Syp	synaptophysin [Source:MGI Symbol;Acc:MGI:98467]	retained_intron	ENSMUST00000137515.2	0.0057807	0.240127	-0.915793	0.915793	6.70238	10.6087	1.58283	0.662507
ENSMUST00000226096.2	ENSMUSG00000071647	Eml3	echinoderm microtubule associated protein like 3 [Source:MGI Symbol;Acc:MGI:2387612]	retained_intron	ENSMUST00000226096.2	0.00591311	0.240127	1.62133	-1.62133	2.10935	0.342979	0.162599	-2.62061
ENSMUST00000023101.10	ENSMUSG00000022464	Slc38a4	solute carrier family 38, member 4 [Source:MGI Symbol;Acc:MGI:1916604]	protein_coding	ENSMUST00000023101.10	0.00580568	0.240127	-3.21926	3.21926	0.0147942	0.148335	10.0266	3.32576
ENSMUST00000069749.9	ENSMUSG00000024511	Rab27b	RAB27B, member RAS oncogene family [Source:MGI Symbol;Acc:MGI:1931295]	protein_coding	ENSMUST00000069749.9	0.00611091	0.240127	-1.22812	1.22812	0.613531	1.35609	2.2103	1.14424
ENSMUST00000238290.2	ENSMUSG00000042401	Crtac1	cartilage acidic protein 1 [Source:MGI Symbol;Acc:MGI:1920082]	protein_coding	ENSMUST00000238290.2	0.00560815	0.240127	-1.71561	1.71561	1.8365	7.94263	4.32487	2.11266
ENSMUST00000124507.2	ENSMUSG00000026812	Tsc1	TSC complex subunit 1 [Source:MGI Symbol;Acc:MGI:1929183]	retained_intron	ENSMUST00000124507.2	0.00588642	0.240127	1.0995	-1.0995	0.296507	0.0581707	0.196186	-2.3497
ENSMUST00000037593.14	ENSMUSG00000037907	Ankrd13b	ankyrin repeat domain 13b [Source:MGI Symbol;Acc:MGI:2144501]	protein_coding	ENSMUST00000037593.14	0.00547625	0.240127	-0.472416	0.472416	15.4908	16.1997	1.04576	0.0645526
ENSMUST00000143182.2	ENSMUSG00000033808	Tmem87a	transmembrane protein 87A [Source:MGI Symbol;Acc:MGI:2441844]	retained_intron	ENSMUST00000143182.2	0.00610515	0.240127	0.800327	-0.800327	0.653709	0.188572	0.288465	-1.79353
ENSMUST00000209277.2	ENSMUSG00000031696	Vps35	VPS35 retromer complex component [Source:MGI Symbol;Acc:MGI:1890467]	retained_intron	ENSMUST00000209277.2	0.00566713	0.240127	0.882116	-0.882116	0.223597	0.0562321	0.251488	-1.99144
ENSMUST00000123324.8	ENSMUSG00000026103	Gls	glutaminase [Source:MGI Symbol;Acc:MGI:95752]	retained_intron	ENSMUST00000123324.8	0.00597601	0.240127	1.38204	-1.38204	1.97135	0.385048	0.195322	-2.35608
ENSMUST00000037285.10	ENSMUSG00000011877	Git1	GIT ArfGAP 1 [Source:MGI Symbol;Acc:MGI:1927140]	protein_coding	ENSMUST00000037285.10	0.00612281	0.240127	-0.443453	0.443453	51.9404	52.6752	1.01415	0.0202676
ENSMUST00000110297.10	ENSMUSG00000022307	Oxr1	oxidation resistance 1 [Source:MGI Symbol;Acc:MGI:2179326]	protein_coding	ENSMUST00000110297.10	0.00598181	0.240127	-0.75395	0.75395	45.3916	60.2129	1.32652	0.40765
ENSMUST00000034300.8	ENSMUSG00000031839	Hsbp1	heat shock factor binding protein 1 [Source:MGI Symbol;Acc:MGI:1915446]	protein_coding	ENSMUST00000034300.8	0.00613847	0.240127	-0.433996	0.433996	132.29	135.894	1.02724	0.0387768
ENSMUST00000154221.2	ENSMUSG00000016487	Ppfibp1	PTPRF interacting protein, binding protein 1 (liprin beta 1) [Source:MGI Symbol;Acc:MGI:1914783]	protein_coding	ENSMUST00000154221.2	0.00597463	0.240127	-4.51129	4.51129	0.0313594	5.44425	173.609	7.43969
ENSMUST00000222671.2	ENSMUSG00000113425	Gm48653	predicted gene, 48653 [Source:MGI Symbol;Acc:MGI:6098263]	lncRNA	ENSMUST00000222671.2	0.00613693	0.240127	-0.744483	0.744483	0.795422	1.0434	1.31176	0.391507
ENSMUST00000034015.11	ENSMUSG00000031604	Msmo1	methylsterol monoxygenase 1 [Source:MGI Symbol;Acc:MGI:1913484]	protein_coding	ENSMUST00000034015.11	0.00554715	0.240127	-0.485633	0.485633	18.9163	20.7472	1.09679	0.133287
ENSMUST00000162685.2	ENSMUSG00000026514	Cnih3	cornichon family AMPA receptor auxiliary protein 3 [Source:MGI Symbol;Acc:MGI:1920228]	protein_coding	ENSMUST00000162685.2	0.00560275	0.240127	-2.97111	2.97111	0.117126	1.22889	10.4921	3.39123
ENSMUST00000060652.5	ENSMUSG00000022338	Eny2	ENY2 transcription and export complex 2 subunit [Source:MGI Symbol;Acc:MGI:1919286]	protein_coding	ENSMUST00000060652.5	0.00619577	0.240127	-0.642933	0.642933	13.4521	17.1495	1.27486	0.350333
ENSMUST00000221758.2	ENSMUSG00000035954	Dock4	dedicator of cytokinesis 4 [Source:MGI Symbol;Acc:MGI:1918006]	retained_intron	ENSMUST00000221758.2	0.00593712	0.240127	1.38856	-1.38856	0.196195	0.0326546	0.166439	-2.58693
ENSMUST00000232811.2	ENSMUSG00000117004	Gm38593	predicted gene, 38593 [Source:MGI Symbol;Acc:MGI:5621478]	lncRNA	ENSMUST00000232811.2	0.00614543	0.240127	-0.848981	0.848981	1.21949	1.81911	1.4917	0.576955
ENSMUST00000080514.9	ENSMUSG00000062309	Rpp25	ribonuclease P/MRP 25 subunit [Source:MGI Symbol;Acc:MGI:2143151]	protein_coding	ENSMUST00000080514.9	0.00621605	0.240127	-1.8699	1.8699	6.253	31.5029	5.03805	2.33286
ENSMUST00000181047.7	ENSMUSG00000097040	2610316D01Rik	RIKEN cDNA 2610316D01 gene [Source:MGI Symbol;Acc:MGI:1919761]	lncRNA	ENSMUST00000181047.7	0.00583599	0.240127	-2.38451	2.38451	0.683574	6.10484	8.93076	3.15878
ENSMUST00000182477.2	ENSMUSG00000098087	Gm17750	predicted gene, 17750 [Source:MGI Symbol;Acc:MGI:5009828]	lncRNA	ENSMUST00000182477.2	0.00577613	0.240127	-0.698654	0.698654	9.71778	12.2919	1.26489	0.339008
ENSMUST00000204275.2	ENSMUSG00000107667	C530044C16Rik	RIKEN cDNA C530044C16 gene [Source:MGI Symbol;Acc:MGI:2443109]	lncRNA	ENSMUST00000204275.2	0.00543489	0.240127	1.27213	-1.27213	1.20484	0.255867	0.212367	-2.23537
ENSMUST00000053768.14	ENSMUSG00000046314	Stxbp6	syntaxin binding protein 6 (amisyn) [Source:MGI Symbol;Acc:MGI:2384963]	protein_coding	ENSMUST00000053768.14	0.00596366	0.240127	-2.5232	2.5232	4.0304	46.1221	11.4436	3.51646
ENSMUST00000111954.11	ENSMUSG00000025212	Sfxn3	sideroflexin 3 [Source:MGI Symbol;Acc:MGI:2137679]	protein_coding	ENSMUST00000111954.11	0.00545967	0.240127	-0.6166	0.6166	2.86315	3.44902	1.20462	0.26858
ENSMUST00000089295.6	ENSMUSG00000046500	Tafa4	TAFA chemokine like family member 4 [Source:MGI Symbol;Acc:MGI:2444563]	protein_coding	ENSMUST00000089295.6	0.0057563	0.240127	-2.07472	2.07472	0.0173062	0.127295	7.35542	2.87881
ENSMUST00000031862.14	ENSMUSG00000029836	Cbx3	chromobox 3 [Source:MGI Symbol;Acc:MGI:108515]	protein_coding	ENSMUST00000031862.14	0.00572818	0.240127	-0.419176	0.419176	91.2556	89.3848	0.979499	-0.0298833
ENSMUST00000160726.4	ENSMUSG00000051062	Fbll1	fibrillarin-like 1 [Source:MGI Symbol;Acc:MGI:3034689]	protein_coding	ENSMUST00000160726.4	0.00564132	0.240127	-0.633153	0.633153	16.7187	21.0335	1.25808	0.331225
ENSMUST00000030669.8	ENSMUSG00000028854	Slc9a1	solute carrier family 9 (sodium/hydrogen exchanger), member 1 [Source:MGI Symbol;Acc:MGI:102462]	protein_coding	ENSMUST00000030669.8	0.0057329	0.240127	-0.440657	0.440657	20.8343	20.826	0.999601	-0.000575964
ENSMUST00000211710.2	ENSMUSG00000110277	Gm45871	predicted gene 45871 [Source:MGI Symbol;Acc:MGI:5804986]	protein_coding	ENSMUST00000211710.2	0.00574614	0.240127	-0.653171	0.653171	2.2094	2.62082	1.18621	0.246364
ENSMUST00000110549.3	ENSMUSG00000042817	Flt3	FMS-like tyrosine kinase 3 [Source:MGI Symbol;Acc:MGI:95559]	processed_transcript	ENSMUST00000110549.3	0.00621067	0.240127	1.2835	-1.2835	0.576777	0.132802	0.230249	-2.11873
ENSMUST00000019038.15	ENSMUSG00000059248	Septin9	septin 9 [Source:MGI Symbol;Acc:MGI:1858222]	protein_coding	ENSMUST00000019038.15	0.00564384	0.240127	-1.49662	1.49662	1.20986	3.94042	3.25693	1.70351
[truncated: 76,301 more rows]
